# Supplementary material for: Emotional Sensitivity and Work Performance in Lima Firefighters
Source: Brain Behav. 2025 Oct 20;15(10):e70926. doi: 10.1002/brb3.70926 (PMC12537843; doi:10.1002/brb3.70926)
Supplement: Supplementary file 1 — Supplementary Information [file BRB3-15-e70926-s001.xlsx]

## Sheet: Respuestas de formulario 1
Marca temporal	Hola, somos bachilleres en Psicología de la Universidad Peruana Unión, Loida Cholán y Yamileth Salazar. Estos cuestionarios tienen como propósito evaluar el rendimiento laboral y la sensibilidad emocional, con el fin de recomendar mejoras dentro de su centro laboral. Dicha información será confidencial y expuesta de manera global. Su participación es totalmente voluntaria y no será obligatorio ll…	Sexo	Edad:	Procedencia:	Estado Civil	Profesión	Tiempo de Servicio como Bombero Activo	Grado Jerárquico:	SE1	SE2	SE3	SE4	SE5	SE6	SE7	SE8	SE9	SE10	SE11	SE12	SE13	SE14	SE15	SE16	SE17	SE18	SE19	SE20	SE21	SE22	SE23	SE24	SE25	SE26	SE27	SE28	SE29	SE30	SE31	SE32	SE33	SE34	SE35	SE36	SE37	SE38	SE39	SE40	SE41
2022-08-22 17:28:53	Si Acepto	Femenino	24	Sierra	Soltero	Psicólogo	5	Seccionario	1	1	1	0	1	0	1	1	1	1	1	1	0	1	1	1	1	1	1	1	0	1	1	1	1	1	0	0	1	0	1	1	1	1	1	1	1	1	1	1	0
2022-08-22 17:57:54	Si Acepto	Masculino	23	Selva	Soltero	Estudiante	4	Seccionario	0	1	1	0	0	0	1	1	0	0	1	0	0	0	0	0	0	0	1	0	1	1	0	0	1	1	1	0	1	0	1	0	0	1	1	0	1	0	1	0	0
2022-08-22 18:08:22	Si Acepto	Masculino	33	Costa	Casado	Conductor	3	Seccionario	1	1	1	1	1	1	1	1	0	0	0	1	1	1	0	1	0	0	0	1	1	0	0	0	0	1	1	0	0	0	1	1	1	1	1	1	1	1	1	1	1
2022-08-22 18:12:45	Si Acepto	Femenino	25	Costa	Soltero	Enfermería	5	Seccionario	1	1	1	0	1	0	1	0	1	0	1	0	0	0	1	0	0	1	1	1	0	1	0	0	1	1	1	0	0	0	1	0	0	0	1	1	1	1	1	0	0
2022-08-22 18:15:31	Si Acepto	Femenino	37	Costa	Conviviente	Técnico	2	Seccionario	1	1	1	0	0	0	1	0	0	0	1	0	0	0	0	0	0	0	1	1	0	1	1	0	0	0	0	0	0	0	1	0	0	0	0	0	1	0	0	0	0
2022-08-22 18:17:55	Si Acepto	Masculino	40	Costa	Soltero	Administración	22	Brigadier	1	1	1	0	0	0	1	0	0	0	1	0	0	0	0	0	0	0	0	0	0	1	0	0	0	1	0	0	0	0	1	0	0	0	1	0	1	0	0	0	0
2022-08-22 18:20:07	Si Acepto	Masculino	29	Costa	Conviviente	Paramédico	2	Seccionario	0	0	0	1	1	1	1	1	0	0	1	1	0	1	1	0	0	1	0	1	1	0	1	1	1	1	1	1	1	1	0	1	1	1	1	1	1	1	1	1	1
2022-08-22 18:30:11	Si Acepto	Masculino	23	Costa	Soltero	Operador de maquinaria pesada	3	Seccionario	1	1	1	0	0	0	1	0	1	0	1	1	1	1	1	0	1	0	1	0	1	0	1	0	1	0	1	0	1	0	1	0	1	1	0	1	0	1	1	1	1
2022-08-22 18:34:57	Si Acepto	Masculino	30	Costa	Soltero	Técnico	9	Subteniente	1	1	0	1	0	1	0	1	0	0	0	1	0	0	1	0	0	0	1	0	1	1	0	0	0	1	0	1	1	0	1	0	1	0	0	1	1	0	0	0	0
2022-08-22 18:47:36	Si Acepto	Femenino	24	Costa	Soltero	Administración	1	Seccionario	1	1	1	0	1	0	1	1	0	1	1	1	0	1	0	0	0	0	1	0	0	1	1	1	1	1	0	1	1	0	0	0	1	0	1	1	1	1	0	1	0
2022-08-22 18:48:08	Si Acepto	Masculino	25	Costa	Soltero	Abogado	4	Seccionario	1	1	1	0	0	0	1	0	0	0	1	0	0	0	0	0	0	0	0	1	1	0	1	1	0	1	0	1	0	1	0	0	1	1	1	0	0	0	0	1	1
2022-08-22 18:49:11	Si Acepto	Femenino	22	Costa	Soltero	Administración	3	Seccionario	1	1	1	0	0	0	1	1	0	0	0	0	0	0	0	0	0	0	0	0	0	1	0	0	0	1	0	1	0	1	1	1	1	0	0	0	0	0	0	0	0
2022-08-22 18:50:54	Si Acepto	Femenino	25	Costa	Soltero	Administración	1	Seccionario	0	1	1	0	0	0	1	1	1	0	1	0	0	0	0	0	0	0	1	0	0	1	0	0	0	1	0	0	0	0	1	0	0	0	1	0	1	0	0	0	0
2022-08-22 18:52:51	Si Acepto	Masculino	28	Costa	Soltero	Ing. Ambiental	1	Seccionario	1	1	1	0	0	0	0	1	0	0	1	1	0	0	0	0	0	0	1	0	0	1	0	1	0	1	0	1	1	0	1	0	0	0	1	1	1	0	0	0	0
2022-08-22 18:53:22	Si Acepto	Masculino	38	Costa	Casado	Independiente	22	Teniente Brigadier	1	1	0	0	0	0	1	0	0	0	1	0	0	0	1	0	0	0	0	0	0	1	0	0	0	1	0	0	0	0	1	0	0	0	1	0	1	0	0	0	0
2022-08-22 18:59:35	Si Acepto	Masculino	50	Costa	Conviviente	Técnico	8	Sub teniente	1	1	1	0	1	0	1	0	0	0	1	0	0	0	1	0	0	0	1	0	0	1	1	0	0	1	1	0	0	0	1	1	0	0	0	0	1	0	0	0	0
2022-08-22 19:00:12	Si Acepto	Femenino	30	Selva	Soltero	Ing. Industrial	1	Seccionario	1	1	1	0	1	0	1	0	0	0	1	0	0	0	1	0	0	0	0	0	0	1	1	0	0	1	0	0	1	0	0	0	0	0	0	0	1	0	0	0	0
2022-08-22 19:06:07	Si Acepto	Masculino	39	Costa	Soltero	Ing. Industrial	1	Teniente	1	1	1	1	1	0	0	1	0	0	1	0	0	0	0	0	0	0	0	0	1	1	0	0	1	1	0	0	0	0	1	0	0	0	0	1	1	0	0	0	0
2022-08-22 19:12:26	Si Acepto	Masculino	27	Sierra	Soltero	Trabajador	7	Seccionario	1	1	1	0	1	0	0	1	1	1	1	0	0	0	0	0	0	0	0	0	0	1	0	0	0	1	1	0	0	0	1	1	0	1	0	0	0	0	0	0	0
2022-08-22 19:13:37	Si Acepto	Femenino	28	Costa	Soltero	Ing. ambiental	2	Seccionario	1	1	1	0	0	0	0	0	0	0	0	0	1	0	0	0	0	0	1	1	0	0	1	0	0	0	0	0	0	0	0	0	0	1	1	1	1	1	1	1	1
2022-08-22 19:28:22	Si Acepto	Masculino	22	Costa	Soltero	Estudiante	3	Seccionario	1	1	1	0	0	0	1	1	0	0	0	1	0	0	1	0	0	0	1	0	1	1	0	0	1	1	1	1	1	1	1	1	1	0	1	1	1	0	0	0	0
2022-08-22 20:11:55	Si Acepto	Femenino	39	Costa	Soltero	Técnico	5	Seccionario	0	1	1	1	0	1	0	1	0	0	0	1	0	0	0	0	1	1	0	1	0	1	0	0	1	1	0	1	1	0	1	1	1	0	1	1	1	1	0	0	0
2022-08-22 20:15:43	Si Acepto	Femenino	48	Sierra	Conviviente	Bombero	2	Seccionario	1	1	1	1	0	0	1	1	0	0	1	1	0	0	1	0	0	0	1	0	0	0	1	1	0	1	1	0	1	0	0	0	0	1	1	0	1	0	0	0	0
2022-08-22 21:27:10	Si Acepto	Masculino	25	Costa	Soltero	Administración	9	Sub teniente	1	1	1	0	1	0	1	1	0	0	1	0	0	1	1	0	1	0	1	1	0	1	1	1	1	1	0	0	1	1	0	1	0	1	1	1	0	1	1	1	1
2022-08-22 21:45:18	Si Acepto	Masculino	50	Sierra	Divorciado	Gerente de operaciones	24	Brigadier	1	1	1	0	0	0	1	1	0	0	0	0	0	0	0	0	0	0	0	0	0	1	1	0	0	1	0	0	0	0	0	1	1	0	1	1	1	0	0	0	0
2022-08-22 22:46:54	Si Acepto	Masculino	30	Costa	Soltero	Físico	3	Seccionario	1	1	1	0	0	0	1	0	0	0	0	0	0	1	0	0	0	0	0	0	0	1	0	0	0	0	0	0	0	0	0	1	1	0	1	1	1	0	0	0	0
2022-08-23 05:43:03	Si Acepto	Masculino	45	Costa	Casado	Docente	1	Seccionario	1	1	1	0	0	0	0	1	0	0	1	0	0	0	1	0	0	0	0	0	0	0	0	0	0	1	0	1	0	0	1	1	0	0	0	0	1	0	0	0	0
2022-08-23 08:51:03	Si Acepto	Masculino	40	Costa	Soltero	Empleado	17	capitán	1	1	0	0	0	0	0	0	0	0	1	1	0	0	0	0	0	0	0	0	0	1	0	0	0	1	0	0	0	0	0	1	1	0	1	0	1	0	0	0	0
2022-08-23 10:29:36	Si Acepto	Femenino	19	Costa	Soltero	Estudiante	8	Seccionario	1	1	1	0	1	0	0	1	0	0	1	0	0	0	1	0	0	0	1	0	0	0	1	0	1	1	1	0	0	0	1	0	0	1	0	0	1	0	0	1	0
2022-08-23 12:52:24	Si Acepto	Masculino	31	Costa	Soltero	Ing. Industrial	4	Seccionario	0	1	1	0	1	0	1	1	0	0	1	0	0	0	0	0	0	0	0	0	0	1	0	0	0	1	0	0	0	0	1	1	1	0	1	1	0	0	0	0	0
2022-08-23 16:20:25	Si Acepto	Femenino	23	Selva	Soltero	Diseñador	4	Seccionario	0	1	1	1	1	1	1	1	0	1	1	0	1	1	1	1	1	1	1	1	1	0	1	0	1	1	1	1	1	1	1	0	1	1	1	1	1	1	1	1	1
2022-08-23 21:35:51	Si Acepto	Femenino	28	Costa	Soltero	Ing. Ambiental	5	seccionario	1	1	1	0	1	0	1	1	0	0	0	1	0	0	1	0	0	0	1	0	1	1	0	1	1	0	0	1	1	0	0	0	1	0	0	1	1	0	0	0	0
2022-08-26 10:06:11	Si Acepto	Femenino	21	Sierra	Soltero	Administración	3	Seccionario	1	1	1	0	1	1	1	1	1	0	1	1	1	1	1	1	1	1	1	0	0	1	1	1	0	1	0	1	1	0	1	1	1	1	0	1	0	1	0	1	0
2022-08-26 10:09:11	Si Acepto	Masculino	30	Costa	Casado	Ing. sistemas	8	Sub teniente	0	1	1	1	1	0	0	1	1	1	1	1	1	1	0	1	1	1	0	0	0	1	1	1	1	1	1	0	1	1	1	0	1	1	1	0	0	1	1	0	1
2022-08-28 15:31:03	Si Acepto	Masculino	35	Costa	Soltero	Abogado	5	Seccionario	1	1	0	0	1	0	1	1	1	1	1	1	1	1	1	1	1	1	1	1	1	1	1	1	0	1	0	1	1	1	1	0	1	1	1	1	1	1	1	0	0
2022-08-28 15:39:02	Si Acepto	Femenino	25	Sierra	Soltero	Independiente	4	Seccionario	0	1	1	0	0	0	1	1	1	1	1	1	1	0	1	0	0	1	1	1	0	1	1	1	1	1	0	1	1	1	1	1	1	1	1	1	1	1	0	1	0
2022-08-28 15:45:46	Si Acepto	Masculino	28	Selva	Conviviente	Ing. Civil	3	Seccionario	1	0	1	1	0	0	1	0	0	1	1	1	1	1	1	1	1	1	1	0	0	1	1	1	1	1	1	1	1	1	0	1	0	1	1	1	1	1	1	0	0
2022-08-28 15:48:16	Si Acepto	Masculino	45	Costa	Casado	Administración	1	capitán	1	0	0	1	1	0	0	1	0	1	1	1	0	0	0	1	1	1	1	1	1	0	1	1	0	1	1	1	0	0	0	0	0	1	0	0	0	1	0	1	1
2022-08-28 17:45:05	Si Acepto	Femenino	56	Costa	Casado	Contador	20	Teniente Brigadier	0	1	0	1	1	0	1	0	1	1	0	1	0	1	0	1	1	0	1	1	0	1	1	0	0	1	1	1	0	1	1	0	0	0	0	1	0	1	0	1	0
2022-08-31 12:21:28	Si Acepto	Masculino	28	Sierra	Divorciado	Abogado	6	Seccionario	0	1	1	0	1	1	1	0	0	1	1	1	0	1	1	1	1	1	0	1	1	1	0	1	1	0	1	0	0	1	1	1	1	0	1	0	0	1	1	0	1
2022-08-31 12:23:44	Si Acepto	Femenino	22	Selva	Soltero	Estudiante	1	seccionario	0	0	0	1	1	0	1	1	1	0	0	1	1	0	0	0	0	1	1	1	1	1	1	1	0	0	1	1	1	1	1	1	0	0	0	0	1	1	0	1	1
2022-08-31 12:27:17	Si Acepto	Femenino	23	Sierra	Soltero	Estudiante	2	Seccionario	1	0	1	1	1	0	1	0	1	1	0	1	1	1	0	0	1	0	1	0	1	1	0	1	1	0	1	1	1	0	1	0	1	0	1	0	1	0	1	0	1
2022-08-31 12:36:55	Si Acepto	Masculino	50	Costa	Soltero	Analista de sistemas	7	Sub teniente	1	1	1	0	0	0	1	0	0	0	0	0	0	0	0	0	0	0	0	0	0	1	0	0	0	1	0	0	0	0	1	1	1	0	1	1	0	0	0	0	0
2022-08-31 12:56:05	Si Acepto	Femenino	25	Selva	Soltero	Estudiante	5	Seccionario	0	1	1	1	0	1	1	0	1	1	1	1	0	0	1	1	0	1	1	0	1	0	0	1	1	0	1	0	1	0	0	1	1	1	1	0	1	0	1	1	1
2022-08-31 13:00:36	Si Acepto	Femenino	32	Costa	Casado	Enfermería	1	Teniente	0	1	1	1	1	0	0	1	1	1	1	0	1	1	0	0	0	1	1	0	0	1	0	1	0	1	1	1	0	1	0	0	1	0	1	1	0	1	0	0	0
2022-08-31 13:03:37	Si Acepto	Femenino	25	Selva	Conviviente	Profesor	2	Seccionario	1	0	1	1	1	1	0	1	0	1	1	0	1	0	1	0	1	1	0	0	1	1	1	1	0	1	1	1	0	0	0	1	1	1	0	1	0	1	0	0	0
2022-08-31 13:10:22	Si Acepto	Masculino	28	Costa	Soltero	Ing. ambiental	9	Sub teniente	0	0	0	1	0	1	1	0	0	0	0	0	1	1	0	1	0	1	1	0	1	0	1	1	0	1	0	0	1	0	1	0	1	0	1	0	1	0	1	0	1
2022-08-31 13:14:39	Si Acepto	Masculino	36	Costa	Casado	Paramédico	10	Sub teniente	0	1	1	1	0	1	1	1	0	1	0	0	1	0	1	1	0	0	1	1	0	0	1	0	1	0	1	1	0	0	1	0	1	1	1	0	1	1	0	1	1
2022-08-31 13:19:33	Si Acepto	Masculino	39	Costa	Casado	Profesor	20	capitán	1	0	1	0	1	0	0	1	1	1	0	1	0	1	1	0	0	1	1	0	1	1	0	0	0	1	1	0	1	1	1	1	0	1	0	1	1	0	1	1	1
2022-08-31 13:22:55	Si Acepto	Masculino	31	Costa	Casado	Farmacéutico	1	Sub teniente	1	0	1	0	0	1	1	0	1	0	0	1	1	0	1	0	1	1	0	1	1	1	0	0	0	0	0	1	0	1	1	0	1	1	1	0	1	0	1	0	1
2022-08-31 13:32:50	Si Acepto	Femenino	26	Costa	Soltero	Policía	4	Seccionario	1	0	1	0	1	0	1	1	0	1	1	1	0	1	0	1	0	1	0	1	0	0	1	1	1	0	1	0	1	1	0	0	1	1	0	1	0	1	0	0	0
2022-08-31 13:40:31	Si Acepto	Femenino	22	Costa	Soltero	Arquitecto	2	Seccionario	0	1	1	0	0	1	1	1	1	0	1	0	0	1	1	1	0	1	1	0	1	1	0	0	1	1	1	1	1	0	1	1	1	0	0	1	1	0	0	0	1
2022-08-31 13:45:53	Si Acepto	Masculino	36	Costa	Casado	Contador	1	Teniente	0	1	1	1	1	1	0	0	0	1	0	0	0	0	1	1	0	1	1	1	0	0	1	0	1	0	0	1	0	1	0	1	1	1	0	1	0	0	1	0	0
2022-08-31 13:58:22	Si Acepto	Masculino	45	Costa	Casado	Médico	23	capitán	0	1	1	0	1	1	0	1	1	0	0	1	0	0	1	0	1	1	1	0	1	0	1	0	1	0	1	0	1	0	1	1	1	0	0	1	1	0	1	0	0
2022-08-31 15:18:50	Si Acepto	Masculino	48	Costa	Casado	Farmacéutico	27	Teniente Brigadier	0	1	0	1	0	0	1	0	0	1	1	0	0	1	1	0	1	1	0	0	0	0	1	0	1	1	1	1	1	0	0	1	1	0	1	1	1	1	0	1	0
2022-08-31 16:10:37	Si Acepto	Masculino	29	Costa	Soltero	Psicólogo	8	Seccionario	1	0	1	1	1	0	1	1	1	1	1	0	0	1	0	1	1	0	0	1	1	1	0	1	0	1	1	0	1	0	1	1	1	0	0	1	1	1	0	1	1
2022-08-31 16:14:58	Si Acepto	Masculino	38	Costa	Casado	Arquitecto	12	Sub teniente	1	1	1	1	0	0	1	0	1	1	1	0	0	0	1	1	1	0	1	1	0	0	0	1	1	0	1	0	1	0	1	0	1	1	1	0	1	1	0	1	1
2022-08-31 16:19:34	Si Acepto	Masculino	49	Costa	Divorciado	Policía	30	Teniente Brigadier	0	1	1	1	1	0	1	1	0	1	0	0	1	0	1	1	1	0	1	1	1	0	1	0	1	0	1	0	1	1	0	1	1	0	0	1	1	0	1	0	1
2022-08-31 16:22:46	Si Acepto	Femenino	26	Costa	Soltero	Diseñador	7	Sub teniente	1	0	1	0	1	0	0	1	1	1	0	0	0	1	1	0	1	0	0	1	1	0	0	1	1	0	1	1	0	1	0	0	1	1	0	1	1	0	1	1	0
2022-08-31 16:27:30	Si Acepto	Femenino	45	Costa	Casado	Farmacéutico	24	Teniente	1	0	1	0	0	1	1	0	1	0	0	0	1	0	0	1	1	0	1	0	1	0	0	1	1	0	0	0	1	0	0	0	1	1	0	1	1	0	0	1	0
2022-08-31 16:32:06	Si Acepto	Masculino	28	Costa	Soltero	Ing. Civil	7	Seccionario	0	1	1	1	1	0	1	1	0	1	1	0	0	1	1	0	0	1	1	0	0	1	0	1	1	0	1	0	0	1	1	1	1	0	1	0	0	1	1	0	1
2022-08-31 16:36:01	Si Acepto	Masculino	22	Costa	Soltero	Estudiante	2	Seccionario	0	1	1	0	1	0	1	1	0	1	0	0	1	1	0	1	1	1	1	0	1	1	0	1	1	1	0	1	0	1	0	1	1	0	1	0	1	1	1	0	1
2022-08-31 16:39:09	Si Acepto	Masculino	25	Costa	Soltero	Estudiante	3	Seccionario	0	1	1	0	1	1	1	0	0	1	1	0	1	1	0	0	1	0	1	1	1	0	1	0	0	1	1	1	0	1	1	0	1	0	1	0	1	1	1	0	0
2022-09-01 18:36:11	Si Acepto	Masculino	28	Costa	Soltero	Policía	8	Seccionario	1	0	0	1	1	0	1	1	1	0	1	1	0	1	1	1	0	1	1	0	1	1	0	1	0	1	1	0	1	1	1	1	1	1	0	0	1	0	1	0	0
2022-09-01 18:43:37	Si Acepto	Masculino	27	Costa	Soltero	Administración	5	Seccionario	0	1	0	0	0	1	0	0	0	1	1	0	1	0	0	0	0	0	0	1	1	0	1	1	0	1	1	0	0	0	1	0	0	0	0	0	1	1	0	1	1
2022-09-01 18:46:09	Si Acepto	Femenino	23	Costa	Soltero	Estudiante	2	Seccionario	0	0	0	1	0	1	0	1	0	1	1	1	0	1	1	0	1	0	0	1	0	0	0	0	1	0	0	1	1	1	0	0	1	0	1	1	1	1	0	1	0
2022-09-01 18:51:53	Si Acepto	Masculino	25	Costa	Soltero	Estudiante	5	Seccionario	0	1	1	0	1	1	0	1	1	0	1	0	1	1	1	0	1	1	0	1	1	0	1	1	1	0	1	1	0	1	0	1	0	1	0	1	0	1	0	0	1
2022-09-01 18:56:33	Si Acepto	Masculino	39	Sierra	Casado	Chofer	20	Teniente	0	0	0	1	1	0	0	1	0	1	0	0	0	1	1	1	0	1	1	0	1	1	0	1	0	1	0	1	0	1	1	1	1	0	1	1	0	0	0	1	1
2022-09-01 19:03:53	Si Acepto	Femenino	25	Sierra	Soltero	Paramédico	4	Seccionario	0	0	0	1	1	1	1	0	0	1	1	0	0	1	0	1	0	0	0	1	0	1	0	0	1	1	0	0	1	0	1	0	0	0	0	0	0	1	0	0	1
2022-09-01 19:13:48	Si Acepto	Masculino	20	Costa	Soltero	Estudiante	2	Seccionario	0	0	1	0	1	0	0	1	1	0	1	0	1	0	1	1	1	1	0	1	0	1	0	1	0	1	0	0	0	0	1	1	1	0	1	1	0	0	0	1	0
2022-09-01 19:20:23	Si Acepto	Masculino	51	Costa	Conviviente	Médico	25	Teniente Brigadier	0	0	0	0	1	1	1	1	0	1	1	0	1	1	0	1	1	1	0	1	1	0	1	1	0	1	1	1	0	0	1	1	0	1	1	0	1	0	1	0	1
2022-09-01 19:27:43	Si Acepto	Masculino	26	Costa	Soltero	Psicólogo	4	Seccionario	0	0	0	0	1	0	0	1	1	1	1	0	1	1	0	1	0	1	0	0	0	1	0	1	0	1	1	1	0	0	1	0	1	0	1	0	1	0	1	0	1
2022-09-01 19:32:37	Si Acepto	Masculino	50	Costa	Viudo	Contador	31	Teniente Brigadier	0	0	0	1	0	1	0	1	1	0	0	0	1	0	1	0	0	1	0	1	1	0	1	0	1	0	0	1	1	1	0	0	0	1	0	0	0	1	1	0	1
2022-09-01 19:35:29	Si Acepto	Masculino	20	Costa	Soltero	Estudiante	2	Seccionario	1	1	1	1	0	1	1	1	0	0	1	0	0	1	1	0	0	1	1	0	0	1	0	1	1	1	0	1	0	1	1	0	1	1	0	1	0	1	1	1	0
2022-09-01 19:39:40	Si Acepto	Masculino	29	Costa	Conviviente	Ing. Civil	11	Sub teniente	0	1	1	0	1	1	0	0	0	0	1	0	0	1	1	0	1	1	0	1	1	0	0	1	1	1	1	1	1	1	0	0	1	1	0	1	1	0	1	0	1
2022-09-02 17:39:08	Si Acepto	Femenino	32	Costa	Conviviente	Contador	1	Sub teniente	0	0	1	1	1	0	1	1	1	0	1	1	0	1	0	0	1	1	1	0	1	0	0	0	1	0	1	1	0	1	0	0	1	0	0	1	1	0	1	1	0
2022-09-02 17:42:33	Si Acepto	Masculino	26	Costa	Soltero	Prevencionista	7	Sub teniente	0	0	0	1	1	0	1	0	1	1	0	1	1	0	1	1	0	0	1	1	0	0	1	0	1	0	1	0	1	1	0	1	1	1	1	1	1	0	1	1	1
2022-09-02 17:48:42	Si Acepto	Masculino	31	Costa	Conviviente	Administración	1	Sub teniente	0	1	1	1	1	0	0	1	1	1	1	0	1	0	1	1	1	0	1	0	1	0	1	0	0	1	1	1	1	0	0	1	1	1	0	1	1	1	1	0	1
2022-09-02 17:50:54	Si Acepto	Masculino	20	Costa	Soltero	Estudiante	3	Seccionario	0	0	0	1	1	0	0	1	1	0	1	1	1	0	1	1	1	1	0	1	1	0	1	1	0	1	1	0	0	1	1	0	1	1	0	1	0	1	0	1	1
2022-09-02 17:52:56	Si Acepto	Masculino	19	Costa	Soltero	Estudiante	1	Seccionario	0	1	1	0	1	0	1	1	0	1	1	0	1	1	0	1	0	1	1	0	1	1	0	1	0	1	1	0	0	0	1	0	1	1	1	1	1	1	0	1	1
2022-09-02 17:55:22	Si Acepto	Masculino	26	Costa	Soltero	Ing. Civil	6	Seccionario	1	0	0	1	1	0	1	0	1	1	1	0	0	1	0	1	1	1	1	1	1	0	1	0	1	0	1	1	1	1	0	1	0	0	1	1	1	0	0	1	0
2022-09-02 17:57:35	Si Acepto	Masculino	22	Costa	Soltero	Estudiante	3	seccionario	0	1	1	0	1	1	0	1	0	1	0	1	1	0	0	1	1	0	1	0	1	1	1	0	0	1	1	1	0	1	0	1	1	1	0	1	1	0	0	1	1
2022-09-02 18:06:22	Si Acepto	Masculino	26	Costa	Soltero	Profesor	6	Seccionario	0	1	1	1	1	1	1	0	0	1	1	1	0	1	1	1	1	1	1	0	1	1	1	1	0	1	1	1	1	1	1	0	0	1	1	1	1	1	0	1	0
2022-09-02 18:08:59	Si Acepto	Masculino	31	Costa	Soltero	Ing. Industrial	1	Sub teniente	1	0	0	1	1	0	0	0	1	1	0	0	0	1	1	0	1	1	0	1	1	0	1	0	1	0	0	1	1	0	1	1	1	1	0	0	1	0	1	1	0
2022-09-02 18:17:01	Si Acepto	Masculino	23	Costa	Soltero	Estudiante	3	Seccionario	0	0	0	1	1	1	0	1	1	0	1	0	1	0	1	1	0	1	1	0	1	0	1	0	1	1	1	0	0	1	1	0	1	0	0	1	0	1	1	0	0
2022-09-02 18:28:43	Si Acepto	Masculino	23	Costa	Soltero	Estudiante	3	Seccionario	0	1	0	1	1	1	0	0	1	1	1	1	0	0	1	0	1	1	1	0	1	0	1	1	0	0	1	1	1	0	1	0	1	1	1	1	0	0	1	1	0
2022-09-02 18:31:47	Si Acepto	Masculino	19	Costa	Soltero	Estudiante	1	Seccionario	0	1	1	1	0	1	0	0	1	0	1	0	1	0	0	1	1	1	1	0	0	1	1	0	1	0	1	0	1	1	1	1	1	1	0	0	1	0	1	1	0
2022-09-02 18:34:12	Si Acepto	Femenino	26	Costa	Conviviente	Enfermería	5	Seccionario	0	0	1	1	1	1	0	1	1	0	1	0	1	1	1	1	1	0	1	0	1	1	0	1	0	0	1	1	0	1	0	1	0	1	1	0	0	1	1	0	1
2022-09-02 18:36:24	Si Acepto	Masculino	25	Sierra	Soltero	Ing. Ambiental	5	Seccionario	0	0	1	0	1	0	0	1	0	1	1	0	1	1	1	0	1	0	1	0	1	1	0	1	0	0	1	1	1	1	1	0	1	1	0	1	1	1	0	1	0
2022-09-02 18:39:57	Si Acepto	Masculino	23	Costa	Soltero	Estudiante	3	Seccionario	0	1	1	0	1	1	1	1	0	1	1	1	0	0	1	0	0	1	1	0	1	0	0	1	1	1	1	1	0	0	1	1	1	1	1	1	0	1	1	1	0
2022-09-02 18:43:40	Si Acepto	Femenino	25	Costa	Soltero	Obstetricia	3	Seccionario	0	1	0	0	1	0	1	1	0	1	0	0	1	1	0	1	1	1	1	1	0	0	1	0	0	0	1	1	1	0	0	0	0	0	1	0	1	0	1	0	0
2022-09-02 18:50:44	Si Acepto	Masculino	26	Sierra	Conviviente	Administración	6	Seccionario	1	0	0	1	1	0	1	0	1	1	1	0	0	0	0	1	1	0	0	1	1	0	1	1	0	0	1	1	0	1	1	0	1	1	1	1	0	1	0	1	1
2022-09-02 18:53:03	Si Acepto	Masculino	29	Costa	Conviviente	Odontología	9	Seccionario	0	1	1	0	1	1	1	1	0	1	1	1	0	1	1	0	0	1	1	1	0	1	0	1	1	0	0	0	1	1	0	0	1	0	1	0	1	1	0	1	0
2022-09-02 18:57:12	Si Acepto	Masculino	29	Costa	Soltero	Abogado	1	Teniente	0	0	1	1	1	0	1	0	1	0	1	1	0	1	0	1	0	1	1	1	1	0	1	0	0	1	0	0	0	1	0	1	0	0	1	0	1	0	0	1	0
2022-09-02 19:07:04	Si Acepto	Masculino	28	Costa	Soltero	Abogado	6	Seccionario	0	0	0	1	1	1	0	1	0	0	1	0	0	1	0	1	1	1	0	0	1	1	0	1	1	0	1	0	0	0	1	0	1	0	0	1	1	1	1	1	1
2022-09-02 19:23:09	Si Acepto	Masculino	20	Costa	Soltero	Estudiante	2	Seccionario	0	0	1	0	1	1	0	1	0	0	1	1	0	1	1	0	1	0	1	0	1	0	1	1	0	1	1	1	1	0	0	1	0	1	1	0	1	0	1	0	1
2022-09-02 19:25:18	Si Acepto	Masculino	28	Costa	Soltero	Ing Sistemas	6	Seccionario	0	0	1	1	1	1	1	0	0	0	0	1	0	1	0	1	0	1	1	1	1	0	1	0	1	1	1	0	1	0	1	0	1	1	1	0	1	0	1	0	0
2022-09-02 19:28:10	Si Acepto	Masculino	25	Costa	Soltero	Prevencionista	3	Seccionario	1	0	0	0	1	1	0	1	0	0	1	1	0	1	1	0	1	1	0	1	1	0	1	1	0	1	1	0	1	0	1	0	1	0	1	1	0	0	0	1	1
2022-09-02 19:33:19	Si Acepto	Masculino	26	Costa	Soltero	Agente de Seguridad	3	Seccionario	0	1	1	0	1	0	1	1	0	1	0	0	1	0	1	0	1	0	0	1	0	1	0	1	0	0	1	0	1	0	1	0	0	1	0	1	1	0	1	1	0
2022-09-02 19:35:55	Si Acepto	Masculino	29	Costa	Soltero	Supervisor	1	Sub teniente	0	0	0	1	1	0	0	0	0	1	1	0	0	1	1	1	0	1	1	0	1	0	1	0	1	1	1	0	1	1	0	1	0	0	0	1	1	1	0	0	1
2022-09-07 18:01:21	Si Acepto	Masculino	26	Costa	Soltero	Administración	3	Seccionario	1	0	1	0	0	1	1	1	0	1	1	1	0	1	1	0	1	1	1	0	1	0	1	1	0	0	1	0	0	0	0	1	0	1	0	1	1	0	0	1	1
2022-09-07 18:03:50	Si Acepto	Masculino	28	Costa	Conviviente	Mecánico	8	Sub teniente	0	0	0	1	1	1	0	1	1	1	1	1	1	0	0	0	0	1	1	0	1	1	0	1	0	0	1	1	1	0	1	0	1	1	1	0	1	1	0	0	1
2022-09-07 18:06:22	Si Acepto	Femenino	29	Costa	Conviviente	Enfermería	9	Sub teniente	0	0	0	0	1	1	0	1	0	1	0	1	0	1	0	1	0	1	1	0	1	1	1	0	0	1	0	0	0	0	0	0	1	1	0	1	0	1	0	1	1
2022-09-12 17:33:03	Si Acepto	Masculino	26	Costa	Soltero	Arquitecto	2	Seccionario	0	0	1	0	0	1	0	1	1	1	0	0	0	0	1	1	0	0	1	0	1	0	0	0	0	0	0	1	0	1	1	0	1	1	1	0	1	1	0	1	1
2022-09-12 18:22:05	Si Acepto	Masculino	32	Costa	Casado	Mecánico	11	Sub teniente	0	0	1	0	0	0	1	1	0	1	1	1	1	0	0	0	1	1	1	1	0	0	1	0	1	0	0	1	1	0	0	1	0	1	1	0	1	1	0	0	1
2022-09-12 18:25:11	Si Acepto	Femenino	39	Costa	Conviviente	Ing. Civil	1	Teniente Brigadier	1	0	0	1	0	1	0	1	0	0	1	1	1	1	1	0	1	0	1	0	0	1	1	1	1	0	1	1	0	0	0	0	0	1	0	1	0	1	0	1	0
2022-09-12 18:27:42	Si Acepto	Masculino	19	Selva	Soltero	Estudiante	1	Seccionario	1	0	1	1	1	1	0	0	1	1	0	1	0	1	0	0	1	0	1	0	0	0	1	1	0	1	0	0	0	0	1	0	1	1	1	1	0	1	1	0	1
2022-09-12 18:29:42	Si Acepto	Femenino	23	Costa	Soltero	Enfermería	2	Seccionario	0	1	1	1	0	0	1	0	1	0	1	0	1	1	1	1	1	0	1	1	1	1	0	0	1	1	1	0	0	0	1	1	1	1	1	0	1	1	1	0	0
2022-09-12 18:31:59	Si Acepto	Masculino	26	Costa	Soltero	Agente de Seguridad	9	Sub teniente	0	1	1	0	1	1	1	0	1	1	0	1	1	1	0	0	1	1	1	0	0	0	0	1	1	1	0	1	0	1	1	1	0	0	1	1	1	0	1	1	0
2022-09-12 18:34:19	Si Acepto	Masculino	32	Sierra	Conviviente	Independiente	1	Teniente	0	1	1	0	1	1	1	1	1	0	0	0	0	0	1	0	0	1	0	1	0	1	1	1	0	1	0	1	1	0	0	1	1	1	1	1	0	0	1	1	0
2022-09-12 18:36:25	Si Acepto	Masculino	45	Selva	Conviviente	Policía	29	Brigadier	0	1	0	1	0	0	1	0	1	0	0	0	0	1	1	1	1	0	0	0	1	0	0	0	0	1	0	1	1	1	0	0	1	0	0	1	1	1	1	0	0
2022-09-12 18:42:38	Si Acepto	Femenino	26	Costa	Soltero	Estudiante	3	Seccionario	1	1	1	0	1	1	0	0	0	0	1	1	0	1	0	0	1	1	1	0	0	1	0	1	0	0	0	0	0	0	0	0	0	0	1	0	0	1	0	1	0
2022-09-12 18:44:53	Si Acepto	Femenino	29	Sierra	Conviviente	Profesor	7	Sub teniente	1	1	1	0	1	1	0	1	0	1	1	1	1	0	0	1	1	0	1	0	0	1	0	1	0	1	1	1	1	1	1	1	1	1	0	1	0	1	0	1	0
2022-09-12 18:47:04	Si Acepto	Masculino	31	Costa	Casado	Independiente	1	Teniente	1	0	1	0	1	0	0	0	0	1	0	0	1	0	0	1	1	0	0	0	1	1	0	1	1	0	0	0	0	1	1	0	1	0	0	1	1	0	0	1	0
2022-09-12 18:49:20	Si Acepto	Masculino	21	Costa	Soltero	Estudiante	2	Seccionario	1	0	0	1	1	1	0	1	0	0	1	0	1	0	1	0	0	1	1	0	1	0	1	0	0	1	0	1	0	1	0	0	1	0	0	1	1	0	1	0	0
2022-09-12 18:53:55	Si Acepto	Masculino	22	Costa	Soltero	Estudiante	2	Seccionario	1	0	1	0	1	0	1	0	1	1	0	1	1	1	0	0	0	1	1	0	0	1	1	1	0	0	1	0	0	0	1	1	0	1	1	1	0	1	1	1	1
2022-09-12 18:57:15	Si Acepto	Masculino	25	Costa	Soltero	Estudiante	5	Seccionario	1	0	1	1	1	0	0	1	0	0	1	0	1	1	1	1	1	1	0	0	1	0	1	1	1	0	1	0	1	1	1	1	0	1	0	1	0	1	1	1	0
2022-09-14 09:08:23	Si Acepto	Masculino	39	Costa	Soltero	Contador	1	Teniente	0	0	0	1	1	0	1	1	0	1	0	0	1	0	1	1	0	0	0	0	0	1	1	0	1	0	1	0	0	1	0	1	1	1	0	0	0	0	1	1	1
2022-09-14 09:10:40	Si Acepto	Femenino	20	Costa	Soltero	Estudiante	1	Seccionario	0	0	0	1	1	0	0	1	1	1	1	0	1	0	0	1	0	1	0	1	1	0	1	1	0	0	1	1	1	0	0	0	1	0	1	1	1	0	1	0	1
2022-09-14 09:16:19	Si Acepto	Masculino	28	Selva	Conviviente	Mecánico	8	Sub teniente	1	0	0	0	1	1	0	1	1	1	0	0	0	1	1	0	0	1	0	0	1	1	0	1	0	0	0	0	1	0	1	0	1	1	0	1	1	1	1	1	1
2022-09-14 09:42:34	Si Acepto	Masculino	19	Costa	Soltero	Estudiante	1	Seccionario	1	0	0	1	1	1	0	0	1	1	1	1	1	0	1	1	1	0	1	0	0	1	0	1	0	0	1	1	1	0	1	0	1	1	0	0	0	1	1	0	0
2022-09-14 09:45:47	Si Acepto	Femenino	18	Costa	Soltero	Estudiante	1	Seccionario	0	1	1	1	0	1	0	1	0	0	1	1	0	0	0	0	1	0	1	0	0	1	1	0	1	0	0	0	0	1	0	1	0	0	1	0	0	1	1	1	0
2022-09-14 09:52:32	Si Acepto	Masculino	23	Costa	Soltero	Estudiante	4	Seccionario	1	1	1	0	1	1	1	0	0	0	0	0	1	1	1	0	1	0	1	1	0	1	0	0	1	0	0	0	1	1	1	0	1	1	0	1	0	1	1	1	0
2022-09-14 10:02:08	Si Acepto	Masculino	25	Costa	Conviviente	Estudiante	6	Sub teniente	1	0	0	1	1	0	1	0	1	0	1	1	0	0	0	1	1	1	1	1	0	1	0	1	1	1	1	1	0	0	1	1	1	1	1	1	0	1	1	0	1
2022-09-14 10:18:06	Si Acepto	Masculino	29	Costa	Conviviente	Supervisor	1	Teniente	1	0	0	1	1	1	0	0	0	0	1	1	1	0	0	0	0	1	0	0	1	0	1	0	1	0	1	1	1	0	0	0	1	1	1	0	0	0	1	0	1
2022-09-14 10:22:45	Si Acepto	Femenino	25	Costa	Soltero	Estudiante	6	Sub teniente	0	1	0	0	1	0	1	1	0	1	0	1	0	1	1	0	0	1	1	1	0	0	1	0	1	0	0	1	0	1	0	1	1	0	1	1	0	1	1	0	1
2022-09-14 10:43:05	Si Acepto	Femenino	19	Costa	Soltero	Estudiante	1	Seccionario	0	1	0	1	1	0	1	0	1	0	1	1	0	1	0	1	1	1	0	1	1	1	0	0	1	0	1	1	1	0	0	1	0	0	1	1	1	1	0	1	0
2022-09-14 10:50:47	Si Acepto	Masculino	29	Costa	Soltero	Independiente	1	Sub teniente	0	0	1	0	1	0	1	1	1	0	1	0	0	1	1	1	0	1	1	0	0	0	1	1	0	0	1	0	0	1	1	1	1	1	1	1	1	1	0	0	1
2022-09-14 10:56:15	Si Acepto	Femenino	18	Costa	Soltero	Estudiante	1	Seccionario	0	1	0	1	1	0	1	0	0	1	0	1	0	1	1	1	0	0	0	1	0	0	0	1	1	0	1	0	0	1	1	1	1	1	1	1	1	0	0	1	1
2022-09-14 12:01:58	Si Acepto	Femenino	35	Costa	Casado	Profesor	1	capitán	0	1	1	1	1	0	0	1	0	1	1	1	0	1	1	1	1	1	0	1	1	1	1	1	0	1	1	1	1	0	1	0	1	1	1	1	1	1	0	1	0
2022-09-14 12:05:20	Si Acepto	Femenino	25	Costa	Soltero	Psicólogo	5	Seccionario	0	0	1	0	0	1	0	0	1	0	0	1	1	1	0	0	0	1	0	1	1	1	0	1	0	1	0	1	1	0	1	1	0	1	1	1	0	1	1	0	1
2022-09-14 12:15:46	Si Acepto	Masculino	45	Costa	Conviviente	Ing. de Minas	25	Brigadier	1	0	0	1	1	1	1	1	0	1	1	1	0	1	1	0	0	1	1	0	1	0	1	1	1	0	0	0	0	1	0	0	1	0	1	1	1	0	1	0	0
2022-09-14 18:30:38	Si Acepto	Femenino	23	Costa	Soltero	Estudiante	4	Seccionario	0	1	1	0	1	1	0	1	0	1	1	1	0	0	1	1	0	1	1	1	0	0	1	1	0	1	1	0	1	0	1	1	1	0	1	1	1	0	0	1	1
2022-09-14 20:36:55	Si Acepto	Femenino	27	Costa	Soltero	Técnico	9	Seccionario	1	1	0	0	1	0	0	0	0	0	1	0	0	0	1	0	0	0	0	0	0	1	1	0	0	1	0	0	0	0	1	0	0	1	1	1	1	0	0	0	0
2022-09-14 20:45:36	Si Acepto	Masculino	28	Costa	Soltero	Médico	1	Seccionario	0	0	1	1	0	0	1	1	0	1	1	0	0	1	1	0	1	0	1	0	0	1	0	0	1	1	1	0	1	1	1	0	1	0	1	1	1	1	1	1	0
2022-09-14 20:55:52	Si Acepto	Masculino	29	Costa	Soltero	Farmacéutico	1	Seccionario	0	0	0	1	0	1	0	1	1	1	1	1	1	0	1	1	1	0	1	0	1	0	1	0	1	0	1	1	1	0	0	1	0	1	0	1	0	1	1	1	0
2022-09-14 20:57:04	Si Acepto	Masculino	42	Costa	Conviviente	Mecánico	1	Seccionario	0	1	1	1	1	1	1	1	0	1	1	1	0	0	1	0	0	0	1	0	1	1	0	0	0	1	0	0	0	1	1	0	1	1	1	1	1	0	1	0	0
2022-09-14 21:26:39	Si Acepto	Masculino	28	Costa	Soltero	Ing. Higiene y Seguridad Industrial	1	Seccionario	1	1	1	0	0	0	1	1	0	0	0	0	0	0	0	0	0	0	0	0	0	1	1	0	0	1	0	0	0	0	1	1	0	0	1	0	1	0	0	0	0
2022-09-14 22:05:17	Si Acepto	Masculino	26	Costa	Soltero	Estudiante	3	Seccionario	0	1	1	0	0	0	1	1	1	0	1	0	0	0	1	0	0	0	1	1	0	1	0	0	1	1	1	0	0	0	1	0	0	0	1	1	1	1	0	1	0
2022-09-15 20:01:40	Si Acepto	Femenino	31	Costa	Soltero	Administración	3	Seccionario	1	1	0	0	0	0	0	0	0	0	1	0	0	0	0	0	0	0	0	0	0	1	1	1	0	1	0	0	0	0	1	0	0	0	0	0	1	0	0	0	0
2022-09-16 08:44:28	Si Acepto	Femenino	25	Sierra	Soltero	Administración	6	Sub teniente	0	1	0	0	0	0	0	1	0	0	0	1	1	0	1	0	1	0	0	0	1	1	0	0	0	0	0	0	0	0	0	1	0	0	0	0	1	0	0	1	0
2022-09-16 08:59:30	Si Acepto	Masculino	31	Costa	Conviviente	Profesor	1	Teniente	1	0	1	0	0	0	0	0	1	0	0	0	0	0	0	1	0	0	0	0	1	0	0	0	0	0	1	0	0	1	1	0	1	0	1	1	1	0	1	1	0
2022-09-16 09:09:59	Si Acepto	Masculino	19	Costa	Soltero	Estudiante	1	Seccionario	0	1	0	0	0	0	0	1	1	1	0	0	0	1	1	0	0	1	0	0	0	0	0	0	0	0	0	1	0	0	0	1	0	0	0	1	1	0	0	1	0
2022-09-16 09:32:53	Si Acepto	Masculino	48	Costa	Casado	Abogado	30	Brigadier	1	1	0	1	0	0	0	1	1	0	1	0	0	0	1	0	0	1	0	1	0	1	1	0	1	0	0	0	1	0	0	0	1	0	1	0	0	1	0	0	1
2022-09-17 10:49:23	Si Acepto	Femenino	26	Costa	Soltero	Enfermería	6	Seccionario	0	0	0	0	0	0	0	0	0	0	0	0	0	0	0	0	0	1	0	0	1	1	0	0	1	0	0	1	0	1	0	1	0	1	0	0	1	1	1	0	0
2022-09-17 10:54:09	Si Acepto	Masculino	20	Costa	Soltero	Estudiante	1	Seccionario	1	0	1	0	1	0	0	1	1	0	0	0	1	0	1	1	1	0	0	0	0	0	0	0	0	0	0	0	0	0	0	0	0	0	0	0	0	1	0	0	0
2022-09-17 10:59:06	Si Acepto	Masculino	22	Costa	Soltero	Estudiante	4	Seccionario	1	1	1	0	1	1	1	0	1	0	1	0	0	1	1	0	0	1	0	1	1	0	1	1	1	0	1	0	0	1	0	0	0	0	1	0	1	0	0	1	0
2022-09-17 11:11:50	Si Acepto	Femenino	28	Costa	Conviviente	Administración	8	Sub teniente	1	1	1	1	0	0	1	0	0	0	0	0	0	0	0	0	1	0	0	1	0	0	1	0	0	0	1	0	0	0	0	0	1	0	0	1	0	0	0	1	0
2022-09-17 11:20:16	Si Acepto	Masculino	45	Costa	Conviviente	Ing. Sistemas	25	Teniente brigadier	0	0	0	0	1	1	0	0	0	0	0	0	0	0	0	0	0	0	0	0	0	1	0	1	0	0	1	0	0	0	0	0	0	1	0	0	0	0	0	1	0
2022-09-17 11:24:06	Si Acepto	Femenino	29	Costa	Casado	Farmacéutico	9	Sub teniente	1	1	0	0	1	0	0	1	0	0	0	0	0	0	0	0	0	0	0	1	0	0	0	1	1	0	1	0	0	1	0	0	1	0	0	0	1	0	0	0	0
2022-09-17 11:55:02	Si Acepto	Masculino	32	Costa	Conviviente	Profesor	9	Sub teniente	1	0	0	1	0	0	0	1	0	1	0	0	0	1	0	1	0	0	0	0	0	1	0	1	0	0	0	1	0	0	1	0	0	1	0	0	0	0	1	0	1
2022-09-19 17:55:20	Si Acepto	Femenino	23	Costa	Soltero	Estudiante	2	Seccionario	0	1	0	0	1	1	0	1	0	1	0	0	0	0	0	0	0	0	0	0	0	0	0	1	1	0	1	1	1	0	1	0	0	0	1	0	0	1	0	1	1
2022-09-19 17:59:40	Si Acepto	Masculino	28	Costa	Soltero	Ing. ambiental	8	Sub teniente	1	1	0	0	1	1	0	0	0	0	1	0	1	0	0	1	0	0	0	0	0	1	0	0	0	0	0	1	0	0	1	0	0	0	1	0	0	1	0	0	0
2022-09-19 18:03:51	Si Acepto	Masculino	25	Selva	Soltero	Ing. Civil	5	Seccionario	1	1	1	0	1	0	0	1	0	1	0	0	0	1	0	0	0	0	0	0	1	0	0	0	1	0	1	1	1	1	1	1	0	0	0	0	0	1	0	0	1
2022-09-19 18:07:37	Si Acepto	Masculino	39	Costa	Casado	Contador	20	Teniente Brigadier	1	0	0	0	0	0	1	0	0	0	0	1	0	0	0	1	0	0	0	0	0	0	0	0	0	1	0	0	0	0	0	0	0	0	1	0	1	0	0	0	0
2022-09-19 18:20:39	Si Acepto	Masculino	42	Costa	Casado	Ing. Ambiental	25	Teniente Brigadier	0	1	0	1	0	0	0	1	0	0	0	0	1	1	0	1	1	0	0	0	0	0	0	1	0	0	1	0	1	1	0	0	0	0	0	1	0	1	0	0	0
2022-09-19 18:23:01	Si Acepto	Masculino	38	Selva	Casado	Independiente	1	TENIENTE	0	1	0	0	1	0	0	0	0	1	0	1	0	0	0	0	0	0	0	0	1	0	0	1	1	0	0	0	0	1	0	0	0	0	0	1	0	0	1	0	0
2022-09-19 18:28:39	Si Acepto	Masculino	22	Costa	Soltero	Independiente	2	Seccionario	1	0	0	0	0	0	0	1	0	1	0	0	1	0	0	0	0	1	0	0	1	0	1	0	0	0	0	0	1	0	1	0	0	0	0	0	0	0	0	0	0
2022-09-19 18:31:40	Si Acepto	Masculino	26	Costa	Soltero	Independiente	2	Seccionario	1	0	0	0	0	0	0	0	0	1	0	0	1	0	1	0	0	0	0	0	0	0	0	0	0	0	1	0	1	0	1	0	0	0	0	0	0	0	0	0	1
2022-09-20 18:08:31	Si Acepto	Masculino	35	Costa	Casado	Independiente	1	Teniente	1	1	0	0	0	1	1	0	1	0	1	1	0	0	1	0	0	0	1	0	1	0	0	0	0	0	0	0	1	0	0	0	1	0	1	0	0	1	0	0	1
2022-09-20 18:11:19	Si Acepto	Masculino	22	Selva	Soltero	Estudiante	2	Seccionario	0	1	0	0	1	0	1	0	0	0	0	0	1	0	0	1	0	0	0	0	0	0	1	0	1	0	0	0	0	1	0	1	0	0	1	0	0	0	1	0	1
2022-09-20 18:14:43	Si Acepto	Masculino	26	Costa	Soltero	Estudiante	6	Sub teniente	0	0	0	1	1	0	0	0	1	1	0	1	0	0	0	0	0	0	1	0	0	0	0	0	1	0	1	0	1	0	0	0	0	0	1	0	1	1	0	0	0
2022-09-20 18:17:12	Si Acepto	Masculino	32	Sierra	Conviviente	Prevencionista	1	Sub teniente	0	1	0	0	1	0	0	1	0	1	1	1	0	1	0	0	0	1	0	0	1	0	0	1	0	0	0	0	1	1	0	0	1	0	1	1	0	0	1	1	0
2022-09-20 18:27:51	Si Acepto	Masculino	18	Costa	Soltero	Estudiante	1	Seccionario	0	1	0	0	1	1	0	1	0	1	0	0	1	0	1	0	0	1	0	1	1	0	0	1	0	0	1	0	1	1	0	0	0	0	1	1	1	0	1	0	0
2022-09-20 18:29:55	Si Acepto	Masculino	21	Costa	Soltero	Estudiante	2	Seccionario	0	1	1	0	1	1	0	1	0	1	1	0	0	0	1	1	0	0	0	1	0	0	0	0	0	1	0	0	0	1	0	0	1	0	0	0	0	0	0	1	0
2022-09-20 18:32:29	Si Acepto	Masculino	23	Costa	Soltero	Estudiante	1	Seccionario	0	0	1	0	0	0	0	0	0	0	0	0	0	0	0	0	0	1	0	0	1	0	0	0	1	0	0	1	0	1	1	0	1	1	0	1	0	0	0	0	0
2022-09-22 14:40:46	Si Acepto	Femenino	29	Sierra	Soltero	Psicólogo	7	Sub teniente	0	1	1	0	0	0	1	0	1	0	1	0	1	1	1	0	1	0	0	1	0	1	0	0	1	1	1	0	1	0	1	0	0	1	0	0	1	0	1	1	0
2022-09-22 15:39:44	Si Acepto	Masculino	25	Sierra	Soltero	Comunicador	2	Seccionario	0	1	1	0	0	0	1	1	0	0	1	0	1	1	1	0	0	0	1	0	0	1	1	1	0	1	0	1	0	1	1	0	1	0	1	1	1	1	1	1	0
2022-09-22 16:10:22	Si Acepto	Masculino	29	Costa	Soltero	Psicólogo	1	Seccionario	1	1	1	0	0	0	1	1	0	0	0	0	0	1	0	0	0	0	0	0	0	1	0	0	0	1	0	0	0	0	1	0	0	0	0	1	1	0	0	0	0
2022-09-22 17:54:18	Si Acepto	Masculino	22	Costa	Soltero	Estudiante	1	SECCIONARIO	0	1	0	0	1	0	1	0	0	0	0	0	0	0	0	0	0	1	0	0	0	0	0	0	0	0	0	0	0	0	0	1	0	1	1	0	0	1	1	0	0
2022-09-22 17:59:38	Si Acepto	Masculino	31	Costa	Conviviente	Profesor	8	Sub teniente	0	1	1	1	0	1	0	1	1	1	1	1	0	0	1	1	1	1	1	0	1	0	1	0	0	0	0	0	0	0	0	0	0	1	1	0	1	0	0	0	1
2022-09-22 18:03:42	Si Acepto	Masculino	24	Costa	Soltero	Estudiante	2	Seccionario	0	1	1	0	1	1	1	0	0	0	0	0	0	1	0	0	0	1	0	0	0	0	1	0	0	1	0	1	0	0	0	0	0	0	1	0	0	1	0	0	0
2022-09-22 18:08:39	Si Acepto	Masculino	42	Costa	Casado	Independiente	20	Brigadier	0	1	1	0	0	1	1	0	0	0	0	0	0	1	1	0	0	0	0	0	1	0	0	0	0	0	0	1	0	0	0	0	0	0	1	1	1	0	0	0	0
2022-09-22 18:11:34	Si Acepto	Masculino	23	Costa	Soltero	Estudiante	2	Seccionario	0	1	1	0	0	0	1	0	0	0	1	1	0	0	0	0	0	1	0	0	0	0	1	0	0	1	0	0	1	0	0	0	1	1	0	0	1	0	0	0	1
2022-09-22 18:14:15	Si Acepto	Masculino	29	Costa	Casado	Independiente	9	Sub teniente	0	1	0	0	1	1	0	1	1	0	0	0	0	1	0	0	0	0	0	0	0	1	0	0	0	0	0	0	1	0	0	0	0	0	0	0	1	0	1	0	0
2022-09-22 18:18:10	Si Acepto	Masculino	21	Costa	Soltero	Estudiante	1	Seccionario	1	1	1	0	0	0	0	0	1	1	0	0	0	1	0	0	0	1	0	0	1	0	0	0	0	0	1	0	1	0	0	1	1	1	0	0	1	0	0	1	0
2022-09-22 18:21:54	Si Acepto	Masculino	32	Costa	Conviviente	Independiente	9	Sub teniente	1	0	0	1	1	0	0	0	0	0	0	1	1	0	1	0	0	0	0	0	0	0	0	1	1	0	1	0	1	1	0	1	0	0	0	0	1	1	1	0	0
2022-09-22 18:25:09	Si Acepto	Masculino	55	Costa	Conviviente	Independiente	25	Teniente Brigadier	1	0	0	0	0	1	1	0	0	0	1	0	1	0	0	1	0	0	1	0	1	0	1	0	0	1	0	1	0	0	0	1	0	0	0	0	1	0	0	0	1
2022-09-22 18:27:37	Si Acepto	Masculino	39	Costa	Casado	Ing. de Minas	8	Sub teniente	1	1	1	0	0	0	1	1	0	0	1	0	1	0	0	1	0	0	0	1	0	0	1	0	1	1	0	1	0	0	1	1	1	0	1	0	0	1	1	0	0
2022-09-22 18:30:33	Si Acepto	Masculino	20	Costa	Soltero	Estudiante	1	SECCIONARIO	0	1	0	0	0	0	0	0	0	1	0	0	1	0	0	1	0	0	0	1	0	0	0	0	0	0	0	0	0	1	0	0	1	0	1	0	0	1	0	1	0
2022-09-24 10:11:33	Si Acepto	Femenino	45	Costa	Casado	Pdr	25	Brigadier	1	1	1	0	0	0	1	1	0	0	1	0	1	0	1	0	0	0	0	0	0	1	1	0	0	0	0	0	1	0	1	0	0	1	1	0	1	1	0	1	0
2022-09-24 14:45:25	Si Acepto	Masculino	34	Costa	Soltero	Independiente	1	Teniente	0	1	1	0	0	0	0	0	0	0	0	0	0	1	0	0	0	1	0	0	0	0	0	0	0	0	1	0	0	0	0	0	0	0	0	0	0	0	0	0	1
2022-09-24 14:48:09	Si Acepto	Masculino	22	Costa	Soltero	Estudiante	1	Seccionario	0	1	0	0	1	0	0	0	0	0	0	0	0	0	1	1	0	0	0	0	0	0	0	0	0	0	1	0	1	0	1	1	0	0	1	0	1	0	0	0	1
2022-09-24 14:51:50	Si Acepto	Masculino	28	Costa	Conviviente	Independiente	8	Sub teniente	1	1	0	1	1	1	0	1	1	0	1	1	1	1	1	0	0	1	1	0	0	0	1	0	1	1	1	1	0	1	0	1	0	1	1	0	0	0	0	1	0
2022-09-24 14:57:43	Si Acepto	Masculino	23	Selva	Soltero	Estudiante	2	Seccionario	0	1	1	0	0	1	1	0	0	1	0	0	0	0	0	0	1	0	0	1	0	1	0	1	0	0	0	1	0	1	0	0	0	0	0	0	0	0	1	0	0
2022-09-24 15:00:36	Si Acepto	Masculino	27	Costa	Soltero	Administración	6	Sub teniente	1	0	0	0	0	0	1	0	0	0	1	0	0	0	1	0	0	0	1	0	0	0	1	1	0	1	1	1	0	1	0	1	1	0	1	1	0	0	0	0	1
2022-09-24 15:05:53	Si Acepto	Masculino	45	Costa	Conviviente	Independiente	22	capitán	1	1	1	0	1	0	1	0	0	0	1	0	1	0	1	0	1	0	0	1	1	0	0	0	1	0	1	0	1	0	1	0	0	0	1	0	0	0	1	0	1
2022-09-24 15:11:36	Si Acepto	Masculino	34	Sierra	Conviviente	Ing. de minas	8	Sub teniente	1	1	0	0	1	0	1	0	0	0	0	0	0	0	0	0	1	0	1	0	0	1	1	1	0	0	0	1	1	1	0	0	1	1	0	0	1	1	1	1	0
2022-09-24 15:20:18	Si Acepto	Masculino	18	Selva	Soltero	Estudiante	1	Seccionario	1	0	0	0	1	1	0	1	1	1	0	0	1	0	1	1	1	0	0	0	0	1	1	1	0	1	1	0	1	0	0	1	1	1	0	1	0	0	1	0	1
2022-09-24 15:23:03	Si Acepto	Masculino	26	Costa	Soltero	Estudiante	4	Seccionario	0	1	0	1	0	0	0	0	0	0	0	0	1	0	1	0	0	0	0	0	1	1	0	0	1	1	1	1	1	1	0	1	1	1	1	1	1	1	0	1	1
2022-09-24 17:40:07	Si Acepto	Masculino	22	Selva	Soltero	Estudiante	1	Seccionario	1	1	0	1	1	0	1	1	0	1	0	0	1	0	1	0	0	1	1	0	0	1	0	1	1	0	1	1	1	1	0	0	1	0	1	0	1	0	0	1	1
2022-09-24 17:43:39	Si Acepto	Masculino	37	Costa	Conviviente	Independiente	1	Capitán	1	0	1	0	1	0	0	1	0	1	0	0	0	0	0	1	0	0	1	1	0	0	0	0	0	1	0	1	0	0	1	0	1	1	0	0	1	0	0	0	0
2022-09-24 17:46:47	Si Acepto	Masculino	31	Costa	Conviviente	Profesor	1	TENIENTE	0	1	0	1	1	0	0	1	0	1	1	1	0	1	0	0	1	1	1	1	0	0	0	1	0	1	0	1	0	0	1	1	1	0	0	0	0	1	0	1	1
2022-09-24 17:51:32	Si Acepto	Masculino	26	Selva	Soltero	Independiente	3	Seccionario	0	1	0	1	0	0	0	0	0	1	1	0	1	1	0	0	1	0	0	0	1	0	1	0	1	1	1	0	1	1	0	0	1	1	0	0	1	0	1	1	0
2022-09-24 17:56:19	Si Acepto	Masculino	23	Costa	Soltero	Estudiante	2	Seccionario	0	1	1	0	1	0	1	0	1	0	1	0	1	1	0	0	1	0	1	0	1	0	0	0	0	1	0	1	1	0	1	0	1	1	1	0	0	0	0	0	1
2022-09-24 18:02:11	Si Acepto	Masculino	31	Selva	Conviviente	Supervisor	1	Teniente	0	1	0	0	0	1	0	1	0	1	0	1	1	0	0	1	0	0	1	0	1	0	0	0	0	1	0	0	0	0	1	0	0	1	0	0	0	0	1	0	0
2022-09-24 18:06:37	Si Acepto	Masculino	33	Costa	Divorciado	Independiente	13	teniente	0	1	1	1	0	1	0	1	0	1	0	1	1	1	0	0	1	0	0	1	0	0	1	1	0	0	1	1	1	0	0	0	0	0	0	0	0	1	0	0	0
2022-09-24 18:11:15	Si Acepto	Masculino	22	Costa	Soltero	Estudiante	1	Seccionario	0	1	0	1	1	1	0	1	0	1	0	0	0	0	0	1	1	0	1	0	0	0	0	1	0	0	0	0	1	0	0	0	0	1	0	0	0	1	0	0	0
2022-09-24 18:16:44	Si Acepto	Masculino	48	Costa	Conviviente	Policía	30	Brigadier	0	1	1	0	1	0	0	0	0	0	0	0	0	0	0	0	1	0	0	1	0	1	0	1	0	0	0	0	0	0	0	0	1	0	0	0	1	1	0	1	0
2022-09-24 18:31:15	Si Acepto	Masculino	28	Selva	Conviviente	Contador	1	Sub teniente	1	1	0	0	1	0	1	1	1	1	1	0	1	0	0	1	0	1	1	0	0	0	1	1	0	0	0	1	0	1	1	1	0	0	0	0	1	1	1	1	1
2022-09-24 18:35:30	Si Acepto	Masculino	32	Selva	Conviviente	Supervisor	8	Sub teniente	0	1	1	0	0	0	1	0	1	0	1	0	1	0	1	1	1	1	0	1	1	0	0	1	1	0	1	0	0	1	0	1	1	1	0	0	1	0	1	1	1
2022-09-24 18:41:06	Si Acepto	Masculino	20	Costa	Soltero	Estudiante	1	Seccionario	1	1	0	1	0	0	0	0	0	0	1	1	0	1	0	1	0	0	0	0	1	1	1	1	0	0	0	0	1	1	1	0	0	0	1	1	0	1	0	0	1
2022-09-24 19:42:25	Si Acepto	Masculino	21	Costa	Soltero	Estudiante	1	Seccionario	0	1	0	0	0	0	1	0	1	0	0	0	0	1	0	0	1	0	0	0	0	0	0	1	0	1	0	1	0	1	0	0	0	0	1	0	1	1	0	0	0
2022-09-25 03:21:41	Si Acepto	Masculino	20	Costa	Soltero	Estudiante	1	Seccionario	1	0	1	0	0	1	0	1	0	1	1	0	0	0	1	0	0	0	1	0	0	0	1	0	1	0	1	1	1	1	0	0	0	0	0	0	0	1	0	0	0
2022-09-25 03:29:41	Si Acepto	Masculino	25	Selva	Soltero	Estudiante	3	Seccionario	0	1	0	0	0	0	0	0	0	1	0	0	1	0	1	0	1	1	0	1	1	1	0	0	1	0	1	0	0	1	0	0	1	0	0	0	0	0	1	0	0
2022-09-25 03:32:35	Si Acepto	Masculino	33	Sierra	Conviviente	Independiente	1	Teniente	1	1	1	0	0	0	1	0	1	0	0	0	1	0	1	0	0	1	0	1	0	0	1	0	1	0	1	0	0	0	0	1	1	0	0	1	0	1	1	0	1
2022-09-25 03:34:47	Si Acepto	Masculino	29	Costa	Soltero	Ing. de Telecomunicaciones	6	Sub teniente	1	1	1	0	1	0	1	1	0	1	0	0	1	0	1	0	0	1	1	1	0	1	1	0	0	0	1	1	1	0	0	1	0	0	1	0	0	1	1	1	0
2022-09-25 03:37:26	Si Acepto	Masculino	21	Selva	Soltero	Estudiante	1	Seccionario	1	1	0	1	1	0	1	0	1	0	1	0	1	0	1	0	0	0	0	1	0	1	0	1	0	0	0	0	1	0	1	1	0	0	0	1	1	0	1	0	0
2022-09-25 03:39:39	Si Acepto	Masculino	26	Costa	Soltero	Estudiante	2	seccionario	0	1	1	1	0	0	1	1	0	0	1	0	0	1	1	0	0	0	0	1	1	1	1	1	0	0	0	0	1	1	0	1	1	0	0	0	1	1	0	0	0
2022-09-25 03:42:19	Si Acepto	Masculino	29	Costa	Conviviente	ing. civil	6	Sub teniente	1	0	1	1	1	0	0	0	1	1	0	0	1	1	1	1	1	1	0	0	1	0	1	1	1	0	1	0	0	1	0	0	1	0	0	0	1	1	0	0	1
2022-09-25 03:47:38	Si Acepto	Masculino	18	Costa	Soltero	Estudiante	1	seccionario	1	0	1	0	1	0	0	0	0	1	0	0	0	0	1	0	1	1	0	1	0	0	1	0	0	1	1	0	0	0	1	0	1	0	0	1	0	0	1	0	0
2022-09-25 03:50:55	Si Acepto	Masculino	38	Costa	Conviviente	independiente	15	capitán	1	0	0	0	1	0	1	1	1	1	1	0	0	1	1	0	1	1	0	1	1	0	0	0	1	1	1	0	0	0	1	0	1	0	0	1	1	0	1	0	1
2022-09-25 03:53:32	Si Acepto	Masculino	31	Costa	Casado	Abogado	8	Sub teniente	1	1	1	1	0	0	1	1	0	0	0	0	1	0	1	1	0	1	0	1	0	1	0	0	1	0	1	0	0	0	0	1	1	0	0	0	1	1	0	0	0
2022-09-25 03:57:37	Si Acepto	Masculino	46	Costa	Conviviente	independiente	25	teniente brigadier	1	0	1	1	0	0	1	1	0	0	1	0	0	0	1	1	0	0	0	1	1	0	0	0	0	0	1	0	0	0	1	0	1	0	1	0	1	1	1	0	0
2022-09-25 06:28:24	Si Acepto	Masculino	26	Costa	Soltero	Estudiante	6	Seccionario	0	1	1	1	0	1	0	0	1	0	1	0	1	1	1	1	0	1	0	0	0	1	0	0	1	1	0	0	0	1	1	0	0	0	0	0	0	0	0	1	0
2022-09-25 06:34:15	Si Acepto	Masculino	35	Costa	Casado	Independiente	1	Teniente	0	0	0	0	0	0	0	0	1	0	0	0	1	0	1	0	0	0	0	0	0	0	0	0	1	1	0	0	0	1	0	1	0	0	0	0	0	0	1	0	0
2022-09-25 06:36:42	Si Acepto	Masculino	20	Selva	Soltero	Estudiante	1	seccionario	0	1	1	0	1	0	1	0	0	1	0	0	0	1	0	0	1	0	0	1	1	0	0	1	0	0	0	0	0	0	0	1	0	0	0	0	0	0	1	0	1
2022-09-25 06:42:18	Si Acepto	Masculino	27	Costa	Soltero	independiente	5	seccionario	1	1	1	0	0	0	1	0	1	1	1	0	1	0	1	0	0	1	0	1	0	0	1	1	0	1	0	0	0	1	1	1	1	0	0	1	1	0	1	0	0
2022-09-25 11:08:02	Si Acepto	Masculino	35	Costa	Soltero	Ing. mecánico	1	Teniente	0	1	0	0	1	0	0	0	1	0	0	1	0	0	0	0	0	0	0	1	0	0	1	0	1	0	1	0	1	0	0	1	0	1	0	0	1	0	0	0	0
2022-09-25 11:12:54	Si Acepto	Masculino	22	Costa	Soltero	Estudiante	2	Seccionario	0	1	0	1	0	1	0	1	1	0	1	1	0	0	1	0	0	1	1	0	0	0	0	0	0	0	0	1	1	0	0	0	0	0	0	0	1	0	0	0	1
2022-09-25 11:26:18	Si Acepto	Masculino	33	Costa	Casado	Mecánico	1	Teniente	1	0	0	0	0	1	0	0	0	1	0	0	1	0	0	0	1	0	0	0	0	0	0	1	0	0	0	0	0	1	1	0	1	1	0	1	0	1	0	0	0
2022-09-25 11:39:35	Si Acepto	Masculino	24	Costa	Soltero	Estudiante	3	Seccionario	0	1	0	0	1	0	0	1	0	1	1	1	0	0	0	0	0	1	0	1	0	1	0	1	0	1	1	1	0	1	0	1	0	1	0	0	0	0	1	0	0
2022-09-25 11:49:19	Si Acepto	Masculino	44	Costa	Conviviente	Independiente	20	capitán	0	1	1	1	0	1	0	1	1	0	1	1	0	1	1	0	1	0	1	0	1	0	1	0	0	0	1	1	1	0	0	0	1	1	1	0	0	1	0	0	1
2022-09-25 12:11:38	Si Acepto	Masculino	20	Costa	Soltero	Estudiante	2	Seccionario	1	0	1	0	1	0	1	1	0	0	0	0	1	0	0	1	0	1	1	1	0	0	1	1	0	0	1	1	1	1	1	0	1	1	0	0	1	0	0	0	0
2022-09-25 12:22:53	Si Acepto	Masculino	36	Sierra	Conviviente	Veterinario	1	capitán	0	1	1	0	1	1	0	0	0	1	1	1	0	1	1	1	1	0	0	0	1	1	0	0	1	0	1	1	1	0	1	0	1	1	0	0	0	1	1	0	0
2022-09-25 12:25:17	Si Acepto	Masculino	35	Costa	Casado	Independiente	1	capitán	1	1	0	0	0	0	1	1	0	0	0	1	0	0	0	0	0	1	0	0	0	1	1	0	1	0	0	0	1	0	0	0	0	1	1	0	1	0	0	0	0
2022-09-25 12:45:22	Si Acepto	Masculino	20	Selva	Soltero	Estudiante	1	Seccionario	0	1	0	0	0	0	0	0	0	0	1	1	1	1	1	1	1	0	1	0	1	0	0	1	1	0	0	1	0	0	0	0	0	0	0	0	0	1	1	0	1
2022-09-25 14:13:36	Si Acepto	Masculino	26	Costa	Soltero	Estudiante	6	Seccionario	0	1	1	1	0	1	0	0	1	0	1	0	1	1	1	1	0	1	0	0	0	1	0	0	1	1	0	1	0	1	1	0	0	1	1	0	0	1	1	1	1
2022-09-25 14:31:30	Si Acepto	Masculino	32	Costa	Conviviente	Independiente	1	Sub teniente	1	0	0	0	0	1	1	0	0	1	1	0	1	1	0	0	1	1	0	0	0	0	0	1	0	1	0	1	0	0	0	0	0	1	1	1	0	1	1	0	0
2022-09-25 14:54:47	Si Acepto	Masculino	22	Selva	Soltero	Estudiante	2	Seccionario	0	1	0	0	0	1	0	0	0	0	0	0	1	0	1	0	1	1	0	0	0	0	1	1	0	0	0	1	1	0	0	0	1	0	0	1	0	0	0	1	1
2022-09-25 15:16:05	Si Acepto	Femenino	25	Costa	Soltero	Psicólogo	5	Seccionario	1	0	1	1	1	1	0	1	1	1	0	1	0	1	1	0	1	0	0	0	1	1	0	1	0	1	0	0	1	0	1	0	0	1	0	1	0	1	0	1	0
2022-09-25 15:18:07	Si Acepto	Masculino	25	Costa	Soltero	Estudiante	3	Seccionario	1	0	0	1	0	0	1	0	1	0	1	0	0	1	1	0	0	1	1	1	1	0	0	0	0	0	1	0	1	0	1	0	1	0	0	0	1	0	1	0	0
2022-09-25 15:26:29	Si Acepto	Masculino	36	Costa	Casado	Administración	1	capitán	0	1	1	1	0	0	1	0	0	1	0	0	1	1	0	1	0	1	1	0	0	1	0	0	1	0	0	0	0	0	0	0	0	1	1	0	0	0	1	0	1
2022-09-25 15:33:33	Si Acepto	Masculino	28	Selva	Casado	ing. industrial	5	Seccionario	0	1	0	0	0	1	0	0	1	0	1	1	0	1	0	1	0	1	0	1	0	0	0	0	0	1	1	0	0	1	0	1	1	1	0	1	1	0	1	0	1
2022-09-25 15:37:45	Si Acepto	Masculino	35	Selva	Soltero	Sub Genrente de finanzas	1	Teniente	1	0	0	1	1	0	1	0	1	0	1	0	1	1	0	1	0	1	0	0	1	0	1	0	1	0	1	1	0	1	0	1	0	0	0	0	0	1	0	1	0
2022-09-29 10:41:05	Si Acepto	Masculino	26	Costa	Conviviente	Profesor	6	Sub teniente	1	1	0	0	0	0	0	0	1	0	0	0	0	0	1	1	1	0	1	0	0	1	0	1	0	1	0	0	0	1	1	0	0	1	0	1	0	0	1	1	0
2022-09-29 10:45:07	Si Acepto	Masculino	22	Costa	Soltero	Estudiante	1	Seccionario	1	1	1	1	1	1	0	1	1	0	0	0	1	0	1	0	0	0	0	1	0	0	1	1	1	0	0	1	0	1	0	1	0	0	1	0	1	1	0	1	0
2022-09-29 10:48:19	Si Acepto	Masculino	39	Selva	Conviviente	Paramédico	1	capitán	0	1	0	0	0	0	0	0	0	0	1	1	0	1	0	1	1	0	0	0	0	0	1	1	0	0	0	1	0	1	0	0	1	0	1	1	0	1	1	1	0
2022-10-03 18:13:26	Si Acepto	Masculino	31	Costa	Casado	Prevencionista	1	Teniente	1	0	0	1	1	0	1	1	0	1	0	1	0	1	1	0	1	1	1	0	1	0	1	1	1	0	0	0	0	0	0	1	1	0	1	0	1	1	0	0	0
2022-10-03 18:16:40	Si Acepto	Masculino	21	Costa	Soltero	Estudiante	1	Seccionario	1	1	0	1	1	0	0	1	0	1	1	0	0	0	1	0	0	1	1	0	1	0	0	1	0	0	1	0	0	1	0	0	1	0	1	0	1	0	0	1	0
2022-10-05 18:27:37	Si Acepto	Masculino	32	Costa	Conviviente	Abogado	1	Teniente	0	1	0	0	0	0	0	0	0	0	1	0	1	1	1	1	0	1	0	0	0	1	0	1	0	0	0	0	0	0	0	1	0	1	0	0	1	0	1	1	0
2022-10-05 18:30:25	Si Acepto	Masculino	25	Sierra	Soltero	Enfermería	3	Seccionario	0	1	1	1	0	0	0	1	0	1	0	0	0	0	1	0	0	0	1	0	0	1	1	1	1	1	1	0	1	0	1	0	1	0	1	0	0	1	1	0	0
2022-10-05 18:33:06	Si Acepto	Masculino	20	Selva	Soltero	Estudiante	1	Seccionario	0	1	0	1	0	1	0	1	0	1	0	1	0	1	0	1	1	0	0	1	1	1	0	1	0	1	0	1	1	1	1	0	1	0	1	1	1	1	0	1	0
2022-10-05 18:34:58	Si Acepto	Femenino	26	Costa	Conviviente	Profesor	6	Sub teniente	1	0	0	1	0	1	0	0	1	0	0	0	0	1	0	1	0	1	0	0	0	0	0	1	0	0	0	0	0	0	0	1	1	0	0	1	0	0	0	0	1
2022-10-05 18:39:38	Si Acepto	Masculino	54	Costa	Casado	Independiente	30	Brigadier	0	1	1	1	0	1	0	0	1	0	1	0	1	1	0	0	0	1	1	0	1	0	0	1	0	1	0	1	0	0	1	0	0	1	1	1	1	0	1	0	0
2022-10-05 18:41:34	Si Acepto	Masculino	28	Costa	Conviviente	Independiente	1	Teniente	1	0	1	0	1	0	0	1	0	1	1	1	0	1	1	0	1	0	1	0	0	1	0	1	0	1	0	0	1	1	0	1	0	1	1	0	0	1	1	0	1
2022-10-05 19:09:42	Si Acepto	Masculino	29	Costa	Casado	Ing. Civil	9	Sub teniente	1	0	0	1	1	0	1	1	0	0	1	1	0	0	1	0	0	0	1	0	0	0	1	1	1	0	1	1	0	1	0	0	1	0	0	0	1	0	1	1	0
2022-10-10 09:13:01	Si Acepto	Masculino	26	Selva	Soltero	Independiente	2	Seccionario	1	0	0	1	1	1	1	1	1	0	0	0	0	0	0	0	0	0	0	0	0	0	0	0	0	0	0	0	0	0	0	0	1	1	0	1	0	0	0	0	0
2022-10-10 09:21:01	Si Acepto	Masculino	34	Costa	Soltero	Antropólogo	1	Sub teniente	0	1	0	0	0	0	1	0	0	0	0	0	0	0	0	0	0	0	0	0	0	1	1	0	0	0	1	0	0	0	1	1	0	0	0	1	1	0	0	1	1
2022-10-10 09:24:39	Si Acepto	Masculino	28	Sierra	Soltero	Prevencionista	8	Sub teniente	0	1	0	0	0	0	0	0	0	0	0	0	1	1	0	0	0	0	0	0	0	0	0	0	0	0	0	0	0	1	0	0	0	0	0	0	0	0	0	0	0
2022-10-10 09:28:03	Si Acepto	Masculino	19	Costa	Soltero	Estudiante	1	Seccionario	0	0	0	0	1	0	0	0	1	1	0	0	1	1	0	1	1	0	1	0	1	0	1	0	0	1	0	1	0	1	0	0	0	1	1	0	1	0	1	1	1
2022-10-10 09:31:34	Si Acepto	Masculino	26	Costa	Soltero	Estudiante	4	Seccionario	1	0	1	0	0	0	1	1	0	1	0	0	1	1	1	1	1	1	0	1	0	0	1	1	1	0	0	0	0	0	1	1	0	0	0	0	0	0	0	0	0
2022-10-12 18:22:19	Si Acepto	Masculino	24	Costa	Soltero	Estudiante	4	Seccionario	1	1	0	0	0	0	1	0	0	0	0	0	0	0	1	0	1	0	0	0	0	0	1	0	1	0	0	0	0	0	0	0	0	0	0	1	0	1	0	1	0
2022-10-12 18:24:11	Si Acepto	Masculino	22	Costa	Soltero	Estudiante	2	seccionario	1	0	0	1	0	0	0	0	0	0	0	0	1	0	1	0	1	0	0	0	1	0	0	0	1	0	0	0	0	1	1	1	0	0	0	0	0	1	0	0	0
2022-10-12 18:25:50	Si Acepto	Masculino	19	Costa	Soltero	Estudiante	1	seccionario	1	0	0	0	1	0	1	0	1	0	0	0	1	0	1	0	0	1	1	0	1	0	1	0	0	0	0	0	0	0	1	0	0	0	0	0	0	0	1	0	0
2022-10-12 18:27:46	Si Acepto	Masculino	25	Costa	Soltero	Estudiante	5	Seccionario	1	0	0	1	0	0	0	1	0	1	0	1	0	1	1	1	0	0	0	0	0	0	0	0	0	0	0	0	0	0	1	0	1	0	0	1	1	0	1	0	0
2022-10-15 08:35:11	Si Acepto	Masculino	30	Costa	Soltero	Independiente	1	Sub teniente	1	0	0	0	0	0	0	0	0	0	1	0	0	0	0	1	0	0	0	0	1	0	0	0	0	1	0	0	0	0	0	1	0	0	1	0	0	1	0	0	0
2022-10-15 08:45:07	Si Acepto	Masculino	21	Costa	Soltero	Estudiante	1	Seccionario	1	0	0	1	1	1	0	1	0	0	1	1	1	1	1	0	1	0	0	1	0	1	0	1	1	0	0	0	0	0	1	0	0	0	0	0	0	0	0	0	0
2022-10-15 08:49:45	Si Acepto	Masculino	26	Selva	Soltero	Estudiante	3	Seccionario	0	1	0	0	0	0	0	0	1	0	1	0	0	1	1	0	0	1	1	1	0	0	0	0	0	0	0	0	0	0	0	0	1	0	0	0	1	0	0	0	0
2022-10-15 08:53:57	Si Acepto	Masculino	21	Costa	Soltero	Estudiante	1	Seccionario	0	1	1	1	1	1	1	1	0	1	1	1	1	0	1	1	0	1	1	1	1	1	0	0	0	0	0	0	0	0	0	0	0	1	0	0	0	0	0	0	0
2022-10-15 08:58:20	Si Acepto	Masculino	23	Sierra	Soltero	Independiente	2	Seccionario	0	1	0	0	1	0	0	0	0	0	0	0	0	0	0	0	1	0	0	1	0	0	0	0	0	0	0	0	0	1	0	0	0	1	0	0	0	0	0	1	0
2022-10-15 09:04:52	Si Acepto	Masculino	28	Selva	Conviviente	Nutricionista	6	Sub teniente	0	1	0	0	0	0	0	0	0	0	1	0	1	0	1	0	0	0	0	0	0	0	0	0	0	0	0	1	0	0	0	1	0	1	0	0	1	0	0	0	0
2022-10-17 12:37:57	Si Acepto	Masculino	32	Selva	Conviviente	Independiente	1	Teniente	0	1	0	0	0	0	1	0	0	0	1	0	1	0	0	1	0	1	0	1	0	0	0	0	1	0	0	0	1	0	0	0	0	0	0	0	0	1	0	0	0
2022-10-17 12:44:14	Si Acepto	Femenino	23	Costa	Soltero	Estudiante	2	Seccionario	0	0	0	0	0	1	0	1	0	1	1	1	0	0	1	0	0	0	1	0	0	0	1	1	1	0	0	1	0	1	0	1	0	1	1	0	1	1	0	0	0
2022-10-17 12:50:32	Si Acepto	Femenino	19	Costa	Soltero	Estudiante	1	Seccionario	1	0	1	0	0	1	0	0	1	1	0	1	0	0	1	0	1	0	1	0	1	0	0	1	0	0	1	1	0	1	0	0	0	0	1	0	1	1	1	0	0
2022-10-17 12:53:13	Si Acepto	Masculino	48	Costa	Casado	Ing. de minas	25	Teniente Brigadier	0	1	0	1	0	1	0	1	0	1	0	1	0	0	1	0	0	1	1	0	0	1	0	1	0	1	0	1	0	0	1	0	0	0	0	1	0	0	0	1	0
2022-10-17 12:55:57	Si Acepto	Masculino	31	Costa	Conviviente	Seguridad	1	Teniente	1	0	1	0	1	0	0	1	1	0	0	0	0	1	0	1	0	0	0	0	0	0	0	1	0	1	0	0	1	0	1	0	1	1	0	0	1	1	0	0	0
2022-10-17 12:58:29	Si Acepto	Masculino	29	Costa	Conviviente	Prevencionista	9	Sub teniente	1	0	0	1	0	1	0	1	1	0	0	1	0	0	0	0	1	1	1	0	0	0	0	0	0	0	0	0	0	0	0	1	1	1	0	1	0	0	0	1	0
2022-10-17 14:38:00	Si Acepto	Masculino	22	Costa	Soltero	Estudiante	1	Seccionario	0	1	1	1	0	0	1	0	1	0	1	1	0	1	0	0	1	0	0	0	0	0	0	0	1	1	0	0	1	0	1	0	0	1	0	0	0	1	1	0	0
2022-10-17 14:44:46	Si Acepto	Masculino	33	Costa	Conviviente	Administración	1	Teniente	0	1	1	0	0	1	0	0	0	0	1	0	1	1	0	0	1	0	1	0	0	0	1	0	1	0	1	1	0	0	1	0	1	1	1	0	1	0	1	0	0
2022-10-17 14:50:44	Si Acepto	Femenino	31	Sierra	Soltero	Enfermería	6	Sub teniente	0	1	1	1	0	0	1	0	1	1	0	1	0	1	1	0	0	1	1	0	0	0	1	0	1	1	0	1	0	1	0	0	0	1	1	1	0	0	0	0	0
2022-10-17 14:52:46	Si Acepto	Femenino	21	Costa	Soltero	Estudiante	1	Seccionario	1	0	0	1	0	1	1	0	0	1	0	0	1	0	0	0	0	0	1	0	0	0	0	1	0	1	0	1	0	0	0	1	0	0	1	0	0	0	1	0	1
2022-10-18 18:26:36	Si Acepto	Masculino	27	Costa	Conviviente	Independiente	8	Sub teniente	0	0	1	0	1	0	0	0	1	1	1	0	1	0	1	0	0	1	0	1	0	1	0	1	0	0	1	0	0	1	0	1	1	0	1	1	0	0	0	0	0
2022-10-18 18:30:10	Si Acepto	Masculino	21	Costa	Soltero	Estudiante	1	sECCIONARIO	0	1	0	0	0	1	0	0	0	0	0	1	0	0	0	1	0	1	1	0	0	1	0	1	0	1	1	0	1	1	0	1	0	0	1	0	1	0	0	1	0
2022-10-18 18:33:46	Si Acepto	Masculino	28	Costa	Soltero	Ing. Sistemas	8	Sub teniente	0	1	0	1	0	0	1	0	0	0	0	0	0	0	0	0	1	0	0	0	0	1	1	0	0	0	1	0	1	0	1	0	1	1	0	0	0	0	1	0	0
2022-10-18 18:36:53	Si Acepto	Masculino	31	Costa	Conviviente	Enfermería	1	Sub teniente	1	0	0	1	0	0	0	1	0	0	1	1	1	0	1	0	0	0	0	1	1	0	1	0	1	0	0	1	1	0	0	1	1	0	1	0	1	0	0	1	0
2022-10-18 18:39:30	Si Acepto	Masculino	45	Costa	Casado	Abogado	20	capitán	1	0	1	0	0	1	0	0	1	0	0	1	0	1	0	0	1	0	1	0	1	1	0	0	1	0	1	1	0	1	0	0	0	1	0	0	0	0	0	1	0
2022-10-18 18:42:39	Si Acepto	Masculino	19	Selva	Soltero	Estudiante	1	seccionario	1	0	0	0	1	0	1	1	0	0	1	0	0	0	0	0	0	0	0	0	0	0	0	0	0	0	1	1	0	1	0	0	0	0	0	0	0	0	0	0	0
2022-10-18 18:46:48	Si Acepto	Femenino	25	Sierra	Soltero	Psicólogo	5	Seccionario	1	0	0	0	0	1	0	1	1	0	1	0	0	0	1	0	0	0	0	1	0	1	0	1	0	1	0	1	0	0	1	0	0	0	0	1	0	0	1	0	1
2022-10-19 08:54:30	Si Acepto	Femenino	23	Selva	Soltero	Estudiante	3	Seccionario	1	1	1	1	0	1	0	0	1	0	0	0	0	1	0	1	0	1	0	1	0	1	1	0	0	1	0	0	1	1	1	1	1	0	1	0	0	1	1	1	0
2022-10-19 08:56:45	Si Acepto	Masculino	29	Sierra	Conviviente	Independiente	9	Sub teniente	0	1	1	0	0	0	0	1	1	1	1	0	0	1	1	0	1	0	0	1	0	0	0	0	1	1	0	0	1	0	0	0	1	0	1	0	0	1	0	1	0
2022-10-19 09:02:05	Si Acepto	Masculino	21	Costa	Soltero	Estudiante	2	Seccionario	1	0	1	0	1	0	0	1	0	0	1	1	0	0	1	1	0	1	0	0	1	1	0	0	1	0	1	0	0	1	1	0	1	1	0	0	1	1	0	1	0
2022-10-19 09:06:07	Si Acepto	Masculino	49	Costa	Casado	independiente	29	Teniente Brigadier	0	1	0	0	1	0	1	0	1	0	1	1	0	0	0	1	1	0	0	1	0	1	0	1	0	1	1	0	0	1	1	0	0	1	0	0	1	0	0	1	1
2022-10-19 09:11:37	Si Acepto	Masculino	23	Costa	Soltero	Arquitecto	3	Seccionario	0	1	0	1	0	0	1	0	0	1	0	1	0	0	0	1	0	0	0	1	0	1	0	0	1	0	0	0	1	0	0	0	0	1	0	0	1	0	0	0	0
2022-10-19 09:13:50	Si Acepto	Femenino	31	Costa	Casado	Aeromoza	6	Sub teniente	0	1	0	1	0	0	1	0	0	0	1	0	1	1	0	1	0	1	0	1	0	1	0	1	0	0	1	0	0	1	0	0	1	0	0	0	1	0	0	1	1
2022-10-19 18:36:09	Si Acepto	Masculino	19	Costa	Soltero	Estudiante	1	Seccionario	1	1	1	0	0	0	1	0	1	0	0	0	1	0	0	0	1	0	0	1	0	0	0	1	0	0	1	0	1	0	0	1	1	0	0	1	0	1	0	0	0
2022-10-19 18:46:12	Si Acepto	Femenino	21	Costa	Soltero	Estudiante	1	Seccionario	0	1	1	0	0	0	1	0	1	1	0	0	1	0	0	1	0	1	0	0	1	0	1	0	1	0	1	0	1	1	0	0	1	0	1	0	1	0	0	1	0
2022-10-19 18:56:38	Si Acepto	Masculino	39	Costa	Conviviente	ABOGADO	1	Teniente	0	1	0	1	0	0	1	0	0	1	1	0	1	0	1	0	1	0	0	1	0	1	1	0	0	0	1	1	0	1	0	1	0	0	0	1	0	1	1	1	0
2022-10-19 18:59:59	Si Acepto	Femenino	33	Selva	Conviviente	Enfermería	1	Sub teniente	1	0	0	1	0	0	0	1	0	1	0	0	1	1	0	1	0	1	0	1	0	1	0	0	1	0	1	0	1	0	0	1	0	0	1	1	0	0	1	0	0
2022-10-19 19:08:46	Si Acepto	Masculino	28	Sierra	Conviviente	independiente	4	Seccionario	0	1	0	1	1	0	1	0	1	0	1	0	1	0	1	1	0	1	0	1	0	0	1	0	0	0	1	0	1	0	0	1	0	0	1	0	0	1	1	0	0
2022-10-19 19:18:20	Si Acepto	Femenino	25	Sierra	Soltero	Estudiante	5	Seccionario	0	1	1	1	1	0	1	0	1	0	1	0	1	0	1	0	1	1	0	1	0	1	0	1	0	1	1	0	1	0	1	0	1	0	1	0	1	0	1	0	1
2022-10-19 19:21:36	Si Acepto	Masculino	39	Costa	Conviviente	Supervisor	1	capitán	0	1	1	0	1	0	1	0	0	1	1	0	0	0	0	0	1	0	0	0	0	1	1	0	0	1	1	0	1	1	1	0	0	0	0	1	1	0	0	1	0
2022-10-19 19:34:10	Si Acepto	Femenino	30	Costa	Conviviente	Técnico	1	Sub teniente	0	0	0	0	1	1	0	0	1	0	1	0	1	0	1	0	1	0	1	0	1	0	1	0	1	0	1	0	1	1	1	0	0	1	1	0	0	1	1	0	0
2022-10-19 19:37:06	Si Acepto	Masculino	41	Selva	Conviviente	Psicólogo	21	capitán	0	1	0	1	1	0	1	0	0	1	1	0	0	1	1	1	0	1	0	1	0	0	1	0	1	0	1	0	0	1	0	1	1	1	0	1	1	0	1	0	1
2022-10-19 19:39:55	Si Acepto	Femenino	41	Selva	Conviviente	Secretaria	20	capitán	1	0	1	1	1	1	0	1	1	1	0	1	1	1	0	0	1	1	0	0	1	1	0	0	1	0	1	0	1	1	0	1	0	0	1	0	1	1	0	0	1
2022-10-19 19:43:12	Si Acepto	Masculino	19	Costa	Soltero	Estudiante	1	Seccionario	0	1	0	1	1	0	1	0	1	0	1	1	0	0	1	1	0	1	0	1	0	1	0	1	0	1	0	0	0	1	0	0	1	0	1	0	1	1	0	1	1
2022-10-19 19:47:14	Si Acepto	Femenino	29	Selva	Conviviente	Independiente	9	Sub teniente	1	0	1	0	1	0	0	1	0	1	0	0	1	0	0	1	0	0	0	1	0	1	0	0	0	0	1	0	0	0	1	0	1	0	0	1	0	1	0	1	0
2022-10-19 19:56:49	Si Acepto	Masculino	25	Costa	Soltero	independiente	5	Seccionario	0	1	0	0	1	0	1	0	1	0	1	0	0	0	1	1	0	1	0	1	0	1	0	1	0	0	1	0	1	0	1	1	0	0	0	1	1	0	1	0	1
2022-10-19 20:02:39	Si Acepto	Masculino	21	Costa	Soltero	Estudiante	1	SECCIONARIO	1	1	1	0	0	0	1	0	1	1	0	0	1	0	1	0	1	1	0	1	0	1	0	1	1	0	0	0	0	1	1	0	1	1	1	0	1	0	1	0	1
2022-10-19 20:47:37	Si Acepto	Masculino	29	Selva	Conviviente	Supervisor	1	Sub teniente	0	1	0	1	1	0	1	0	0	0	1	1	1	1	0	1	0	1	1	0	0	1	1	0	1	0	1	1	0	1	0	0	1	0	1	1	0	0	0	1	0
2022-10-19 20:49:25	Si Acepto	Femenino	25	Costa	Soltero	Comunicador	5	Seccionario	1	0	0	0	0	0	1	0	0	1	1	1	0	1	0	0	1	0	0	0	1	0	1	1	0	1	0	0	0	1	0	1	0	0	1	0	1	0	1	0	1
2022-10-19 20:51:07	Si Acepto	Masculino	25	Sierra	Soltero	Ing. minas	4	Seccionario	0	0	0	0	1	1	0	1	0	1	1	0	1	0	1	0	1	0	1	0	1	0	1	0	0	0	1	0	0	0	0	1	1	0	0	1	0	0	0	1	0
2022-11-30 17:29:59	Si Acepto	Masculino	28	Costa	Soltero	Profesor	5	Seccionario	0	1	0	1	0	1	1	1	0	0	1	1	1	1	1	1	1	1	1	1	0	1	1	1	1	1	1	1	1	1	0	0	1	0	1	0	0	1	0	1	0
2022-11-30 17:34:32	Si Acepto	Masculino	22	Costa	Soltero	Estudiante	2	Seccionario	0	1	0	1	1	0	1	0	0	1	1	0	0	1	0	1	1	0	0	1	1	0	0	1	1	0	1	0	1	1	0	0	0	1	1	0	0	1	1	0	0
2022-11-30 17:38:19	Si Acepto	Masculino	27	Costa	Soltero	Seccionario	6	Sub teniente	0	0	0	1	0	1	1	0	1	0	1	0	1	1	1	1	1	0	1	1	1	1	0	0	1	0	1	1	1	1	0	1	1	1	1	1	0	1	1	1	0
2022-11-30 17:41:40	Si Acepto	Masculino	21	Costa	Soltero	Estudiante	1	Seccionario	0	1	1	1	1	0	1	1	1	1	1	0	1	1	1	0	0	1	0	0	1	0	1	1	1	1	1	1	0	0	1	0	1	0	1	0	1	1	0	1	1
2022-11-30 17:44:05	Si Acepto	Masculino	32	Selva	Conviviente	Arquitecto	1	Sub teniente	0	1	0	1	1	0	1	1	1	1	1	0	0	1	1	1	0	1	0	1	0	0	1	1	0	0	1	0	1	0	0	0	1	1	1	1	0	0	1	1	0
2022-11-30 18:05:20	Si Acepto	Masculino	28	Costa	Casado	Prevencionista	5	Seccionario	1	0	1	1	0	0	0	0	0	0	0	1	0	0	0	1	0	1	0	1	0	0	0	0	1	0	0	1	0	0	0	0	0	0	0	0	1	0	0	0	0
2022-11-30 18:10:54	Si Acepto	Masculino	20	Costa	Soltero	Estudiante	1	Seccionario	0	1	1	1	1	1	1	1	1	1	1	0	0	0	0	0	0	0	0	1	0	1	0	1	0	0	1	0	0	0	1	0	1	0	1	1	0	1	1	0	0
2022-11-30 18:18:27	Si Acepto	Femenino	26	Selva	Soltero	Nutricionista	5	Seccionario	0	1	0	0	0	1	0	1	0	1	0	0	1	1	0	1	0	0	0	0	1	0	1	0	1	0	1	1	1	0	1	1	1	1	1	0	0	0	0	0	0
2022-11-30 18:24:30	Si Acepto	Masculino	21	Costa	Soltero	Estudiante	1	Seccionario	1	0	1	0	1	0	1	1	0	1	0	1	1	0	1	0	0	1	0	1	0	0	0	1	0	0	1	0	0	1	0	1	0	0	1	0	1	1	0	0	0
2022-11-30 18:27:31	Si Acepto	Femenino	28	Selva	Conviviente	Abogado	8	Sub teniente	0	0	0	0	0	0	0	0	0	0	0	0	1	0	0	1	0	1	1	1	0	1	1	1	0	0	0	0	1	0	0	1	0	0	0	1	1	0	0	0	1
2022-11-30 18:31:22	Si Acepto	Femenino	35	Selva	Casado	Administración	1	Teniente	1	0	0	0	0	0	1	0	0	1	1	0	0	1	0	1	1	0	1	0	1	0	1	0	1	1	0	0	0	0	0	0	0	0	0	0	0	0	0	0	0
2022-11-30 18:34:53	Si Acepto	Masculino	31	Sierra	Conviviente	Serenazgo	1	Teniente	0	1	1	0	0	0	0	0	0	0	1	0	0	0	0	1	0	1	0	0	1	0	1	1	0	1	1	0	0	0	0	0	0	0	1	1	0	1	0	1	0
2022-11-30 18:44:20	Si Acepto	Masculino	22	Costa	Soltero	Estudiante	2	Seccionario	0	1	0	1	1	0	0	1	1	0	0	0	0	0	0	0	0	1	1	0	1	0	1	0	0	1	1	0	1	1	0	1	0	1	0	0	1	0	0	1	0
2022-11-30 18:50:24	Si Acepto	Femenino	42	Costa	Conviviente	Enfermería	20	Teniente	1	0	0	1	1	0	0	0	1	0	0	0	0	0	0	0	0	0	1	0	0	0	0	0	0	0	0	0	1	0	0	0	0	0	0	0	0	0	0	0	1
2022-11-30 18:53:53	Si Acepto	Masculino	33	Selva	Casado	Ing. Civil	1	Sub teniente	1	0	1	0	1	1	0	0	1	1	1	0	1	0	1	0	0	1	0	0	1	0	0	1	0	0	0	1	0	0	0	1	0	0	0	0	0	1	0	0	1
2022-11-30 18:57:41	Si Acepto	Femenino	22	Selva	Soltero	Estudiante	1	Seccionario	1	1	0	0	0	0	0	1	0	1	0	0	0	1	0	1	0	0	0	0	0	0	0	1	0	0	0	0	0	0	0	0	0	1	0	0	0	0	0	1	0
2022-11-30 19:01:05	Si Acepto	Femenino	24	Costa	Soltero	Estudiante	4	Seccionario	1	0	1	0	0	0	0	0	0	0	0	0	0	1	0	0	0	0	0	0	0	1	0	0	1	0	0	0	1	0	0	0	1	0	1	0	0	1	1	0	0
2022-11-30 19:05:04	Si Acepto	Masculino	36	Selva	Conviviente	Médico	1	Teniente	1	1	0	0	1	0	1	0	1	0	1	0	0	1	0	1	0	0	1	0	0	0	0	0	0	0	0	0	0	0	0	0	0	0	0	0	1	0	0	0	0
2022-11-30 19:12:02	Si Acepto	Femenino	20	Costa	Soltero	Estudiante	1	Seccionario	0	1	1	0	1	0	0	1	0	0	0	0	1	0	0	0	0	0	0	0	0	0	0	0	0	0	1	0	1	0	0	1	0	0	0	0	0	1	0	0	0
2022-11-30 19:16:47	Si Acepto	Masculino	39	Costa	Casado	Contador	1	capitán	1	0	0	0	0	0	1	0	0	0	0	1	0	0	1	0	0	0	0	0	0	0	0	0	0	0	0	0	0	1	0	0	0	0	1	0	0	0	1	0	0
2022-11-30 19:23:14	Si Acepto	Masculino	21	Costa	Soltero	Estudiante	1	Seccionario	0	1	1	0	0	0	0	1	0	1	0	1	0	1	0	1	0	1	0	1	1	0	1	0	0	0	1	0	0	1	0	1	0	0	1	1	0	1	0	0	0
2022-11-30 19:30:22	Si Acepto	Femenino	22	Selva	Soltero	Estudiante	2	Seccionario	0	1	0	0	0	0	0	1	0	1	0	0	1	0	0	0	0	1	0	0	0	0	0	0	0	0	0	0	0	0	0	0	0	0	1	0	0	0	0	1	0
2022-11-30 19:37:34	Si Acepto	Masculino	35	Costa	Casado	Supervisor	1	capitán	1	0	0	1	0	0	0	1	0	1	0	0	1	1	0	0	1	0	1	0	1	0	0	1	0	1	0	1	1	1	0	1	0	0	0	0	0	0	0	1	0
2022-11-30 19:45:59	Si Acepto	Femenino	25	Costa	Soltero	Estudiante	5	Seccionario	0	1	0	1	0	1	0	0	0	0	0	0	1	0	0	0	1	0	0	0	0	0	0	0	0	0	1	0	0	0	1	0	0	0	1	0	0	0	0	1	0
2022-11-30 19:52:29	Si Acepto	Femenino	20	Costa	Soltero	Estudiante	1	Seccionario	0	1	0	1	0	0	1	0	0	1	0	0	1	0	1	1	0	0	1	1	1	0	0	1	0	1	0	0	1	0	0	0	1	0	0	0	0	0	0	0	0
2022-11-30 19:57:57	Si Acepto	Femenino	21	Costa	Soltero	Estudiante	1	Seccionario	1	1	1	0	1	0	1	0	1	0	1	0	0	1	0	0	1	0	0	1	1	0	0	1	0	0	0	0	0	1	1	0	0	0	1	0	0	1	0	1	0
2022-11-30 20:03:05	Si Acepto	Masculino	26	Costa	Casado	Asistenta Social	3	Seccionario	1	0	0	0	0	0	0	0	1	0	0	0	0	0	1	0	0	0	0	0	0	1	0	0	1	0	0	0	1	0	0	1	0	0	0	1	0	0	1	0	0
2022-11-30 20:05:38	Si Acepto	Masculino	20	Selva	Soltero	Estudiante	1	Seccionario	1	0	0	1	0	0	1	0	0	1	0	0	0	1	0	1	0	1	0	0	0	0	0	0	0	0	0	0	0	1	0	1	0	0	1	0	1	0	0	1	0
2022-11-30 20:08:45	Si Acepto	Femenino	32	Costa	Soltero	Secretaria	1	Teniente	1	1	1	0	0	0	0	0	0	0	0	0	0	0	0	1	1	0	0	1	0	1	0	0	0	1	0	0	0	0	1	0	1	0	0	1	0	0	0	0	0
2022-11-30 20:15:23	Si Acepto	Femenino	26	Costa	Soltero	Psicólogo	4	Seccionario	1	0	1	0	0	0	0	0	0	0	0	0	0	0	0	0	0	0	0	1	1	0	0	1	0	0	0	0	0	0	0	1	0	0	0	0	0	1	0	1	0
2022-11-30 20:22:56	Si Acepto	Femenino	31	Selva	Soltero	Contador	1	Teniente	0	1	1	0	1	0	0	1	0	0	0	0	0	0	0	0	1	0	0	1	0	0	1	0	0	1	0	0	0	1	0	1	0	0	0	1	0	0	1	0	0
2022-11-30 20:33:11	Si Acepto	Masculino	20	Costa	Soltero	Estudiante	1	Seccionario	1	1	1	0	0	0	0	1	1	0	0	0	1	0	1	0	0	0	0	0	1	1	0	0	0	0	1	0	0	1	0	0	0	0	0	1	1	0	0	0	0
2022-11-30 20:46:03	Si Acepto	Masculino	45	Costa	Conviviente	Electricista	1	Teniente brigadier	0	1	0	0	0	0	1	0	0	0	1	0	0	1	0	1	0	0	1	0	0	1	0	1	1	0	1	0	0	1	0	1	0	0	0	0	0	0	0	0	0
2022-11-30 20:48:14	Si Acepto	Femenino	19	Costa	Soltero	Estudiante	1	Seccionario	0	1	1	0	0	0	0	1	1	1	0	0	1	1	0	0	0	1	0	0	1	0	1	0	0	1	0	0	0	1	0	0	1	0	1	1	0	1	0	0	1
2022-11-30 20:53:44	Si Acepto	Masculino	26	Costa	Soltero	Estudiante	4	Seccionario	0	1	0	0	0	0	0	0	0	0	0	1	0	1	0	0	1	0	0	0	0	0	1	0	1	0	0	0	0	0	0	0	0	0	1	0	1	0	0	1	0
2022-11-30 21:01:20	Si Acepto	Masculino	19	Costa	Soltero	Estudiante	1	Seccionario	1	0	1	0	0	0	1	0	1	0	1	0	1	0	1	0	1	1	0	0	1	0	1	0	1	1	0	0	1	0	1	1	0	0	0	0	0	1	0	1	0
2022-12-01 10:33:51	Si Acepto	Femenino	26	Sierra	Soltero	Administración	6	Seccionario	1	0	0	0	1	0	0	1	0	1	0	0	1	0	1	0	0	1	0	0	1	0	1	0	0	0	1	1	0	0	1	0	1	0	1	0	1	0	1	0	1
2022-12-01 10:39:26	Si Acepto	Masculino	25	Costa	Soltero	Seccionario	5	Seccionario	1	0	0	1	0	0	1	0	1	0	0	1	1	0	0	0	0	1	0	0	1	1	0	0	1	0	0	0	0	1	0	0	1	0	0	0	1	0	0	1	0
2022-12-01 10:59:58	Si Acepto	Femenino	20	Costa	Soltero	Seccionario	1	Seccionario	1	0	0	0	1	0	1	0	0	1	0	0	1	0	1	1	0	1	0	0	0	1	0	0	1	1	0	1	0	1	0	1	1	0	1	0	1	0	0	1	0
2022-12-01 11:26:57	Si Acepto	Femenino	25	Costa	Soltero	Estudiante	3	Seccionario	1	1	1	0	0	0	0	0	0	0	0	1	0	1	0	1	0	1	1	0	1	0	1	0	1	0	0	1	0	1	0	1	1	1	1	0	1	0	1	1	0
2022-12-01 11:31:21	Si Acepto	Masculino	28	Costa	Soltero	Ing. Civil	8	Sub teniente	1	0	0	1	0	1	0	1	0	0	0	0	0	1	0	1	0	1	0	0	1	1	0	0	0	1	0	0	1	0	0	1	0	0	1	1	0	0	1	0	1
2022-12-01 11:35:43	Si Acepto	Masculino	21	Costa	Soltero	Estudiante	1	Seccionario	1	1	1	0	1	1	0	1	0	0	1	0	1	0	1	0	1	0	0	1	1	0	1	0	1	0	0	0	0	1	1	0	1	0	0	1	0	1	0	0	0
2022-12-01 11:40:21	Si Acepto	Femenino	29	Costa	Soltero	Ing. Sistemas	3	Seccionario	1	0	0	1	0	0	0	1	0	1	0	0	1	0	1	1	0	0	0	1	0	1	1	0	0	1	0	0	1	1	0	0	0	0	0	0	0	0	1	0	0
2022-12-01 11:44:51	Si Acepto	Masculino	34	Costa	Soltero	Contador	1	capitán	1	0	0	1	0	0	0	1	0	1	0	0	0	1	0	0	0	0	0	0	1	0	1	0	0	0	0	0	1	0	0	0	0	0	0	1	0	0	0	1	0
2022-12-01 11:53:29	Si Acepto	Femenino	41	Costa	Conviviente	Administración	21	Teniente Brigadier	0	1	1	0	0	0	1	1	0	1	1	0	1	1	0	0	0	0	0	0	0	0	1	0	1	0	0	0	0	1	0	0	1	0	0	1	0	0	1	0	1
2022-12-01 12:11:55	Si Acepto	Masculino	22	Selva	Soltero	Estudiante	2	Seccionario	1	0	0	0	1	0	1	1	0	1	0	0	1	1	0	1	0	0	1	0	1	0	0	0	1	0	1	1	0	0	1	1	0	1	0	1	0	1	0	0	1
2022-12-01 12:21:03	Si Acepto	Femenino	32	Costa	Casado	Abogado	1	Sub teniente	1	0	1	0	1	0	1	0	1	0	1	0	1	0	1	1	0	0	0	0	0	0	0	0	0	0	1	0	1	0	0	1	0	0	1	0	1	1	0	1	1
2022-12-01 12:28:03	Si Acepto	Masculino	19	Costa	Soltero	Estudiante	1	Seccionario	1	0	0	0	1	0	0	1	0	1	0	1	0	0	1	0	1	1	0	0	0	0	0	1	0	0	0	0	1	0	1	0	0	0	0	0	0	1	0	0	0
2022-12-01 12:33:31	Si Acepto	Femenino	19	Selva	Soltero	Estudiante	1	Seccionario	0	1	1	0	0	0	0	1	0	0	0	0	0	1	0	0	0	1	0	0	0	0	0	1	0	0	1	1	0	1	0	1	1	1	1	0	0	0	0	1	0
2022-12-01 12:44:45	Si Acepto	Femenino	41	Selva	Conviviente	Profesor	20	capitán	0	1	0	1	0	0	0	0	0	0	0	0	1	0	0	1	0	0	0	0	0	0	1	0	0	1	0	0	0	0	0	0	1	0	0	0	0	0	0	0	1
2022-12-01 12:52:19	Si Acepto	Masculino	29	Sierra	Casado	Independiente	9	Sub teniente	0	1	0	1	0	1	0	0	0	0	0	0	0	0	0	0	0	0	0	0	0	0	1	0	0	0	1	0	1	0	1	0	0	0	0	1	1	0	0	1	0
2022-12-01 12:57:26	Si Acepto	Masculino	21	Costa	Soltero	Estudiante	1	Seccionario	0	1	0	1	0	0	0	0	0	0	1	1	0	1	0	1	0	0	0	0	0	0	1	0	0	0	0	0	1	0	0	0	0	0	0	1	1	0	1	1	0
2022-12-01 13:02:00	Si Acepto	Masculino	32	Selva	Conviviente	Independiente	1	Sub teniente	1	0	1	0	0	0	0	1	1	0	1	0	0	1	0	1	0	0	0	1	0	0	0	1	0	0	1	0	0	0	1	1	0	0	0	1	1	1	0	0	1
2022-12-01 13:03:47	Si Acepto	Femenino	22	Sierra	Soltero	Estudiante	2	Seccionario	0	1	0	0	0	0	0	1	0	1	0	0	0	1	0	1	0	0	0	0	1	0	1	0	0	0	1	0	0	1	0	0	0	0	0	0	1	0	0	1	0
2022-12-01 13:10:02	Si Acepto	Masculino	29	Costa	Soltero	Independiente	8	Sub teniente	1	1	1	0	0	0	0	0	0	0	1	0	1	0	0	0	0	1	1	0	0	0	0	0	0	1	0	1	0	0	0	1	0	0	0	1	0	1	0	0	0
2022-12-01 13:14:59	Si Acepto	Femenino	19	Costa	Soltero	Ing. Ambiental	1	Seccionario	1	0	0	0	0	0	0	0	0	0	1	0	1	0	0	0	0	1	0	1	0	0	0	0	1	0	0	0	1	0	0	0	0	1	0	0	1	1	0	1	0
2022-12-01 13:24:58	Si Acepto	Masculino	26	Sierra	Soltero	Independiente	6	Seccionario	1	1	1	0	1	0	1	0	0	1	0	0	0	0	0	1	0	1	0	0	1	0	1	0	0	0	1	0	0	1	0	1	0	0	1	1	0	0	1	0	0
2022-12-01 13:27:13	Si Acepto	Femenino	21	Costa	Soltero	Estudiante	1	Seccionario	0	1	0	0	1	0	0	1	0	1	1	0	0	1	1	0	0	0	0	0	1	0	0	0	1	0	0	0	0	0	0	1	1	0	0	0	1	0	1	0	1
2022-12-01 13:32:06	Si Acepto	Femenino	26	Costa	Casado	Enfermería	5	Seccionario	0	1	0	0	1	0	1	1	1	0	0	0	1	0	1	0	0	1	0	0	1	0	0	1	0	1	0	0	0	1	0	1	1	0	1	0	0	1	0	0	1
2022-12-01 13:37:04	Si Acepto	Masculino	45	Costa	Soltero	Docente	25	Teniente Brigadier	1	1	0	0	1	0	0	0	1	1	0	0	0	1	0	0	1	1	0	0	1	1	0	0	1	0	0	0	0	0	1	0	1	0	0	0	1	1	0	1	0
2022-12-15 10:54:29	Si Acepto	Femenino	26	Selva	Soltero	Psicólogo	5	Seccionario	0	1	0	1	0	1	1	0	0	1	0	1	0	0	0	1	1	1	1	0	0	0	0	0	1	0	1	0	0	0	0	0	1	0	1	0	0	0	1	0	0
2022-12-15 11:17:31	Si Acepto	Masculino	19	Sierra	Soltero	Estudiante	1	Seccionario	1	0	0	0	0	0	0	0	1	0	1	0	1	0	0	1	0	0	0	1	0	0	0	0	0	0	0	0	1	0	0	1	0	0	1	0	1	0	0	1	0
2022-12-20 16:31:30	Si Acepto	Masculino	22	Costa	Soltero	Estudiante	2	Seccionario	1	1	0	1	0	0	1	0	0	0	1	0	1	0	1	0	0	0	0	0	1	0	0	0	1	0	0	0	1	1	0	0	0	0	0	1	0	1	0	1	0
2022-12-20 16:34:36	Si Acepto	Femenino	26	Costa	Soltero	Estudiante	6	Seccionario	1	1	1	0	0	0	1	0	1	0	1	0	1	0	0	0	1	1	0	0	1	0	0	1	1	0	0	1	0	0	1	1	0	0	1	0	0	1	0	0	0
2022-12-20 16:47:03	Si Acepto	Masculino	23	Costa	Soltero	Estudiante	2	Seccionario	0	1	1	1	0	0	0	1	0	0	0	0	1	0	0	0	1	0	0	1	0	0	0	0	0	0	1	0	1	0	0	1	0	0	1	0	1	0	0	0	0
2022-12-20 16:55:54	Si Acepto	Masculino	28	Sierra	Casado	Independiente	5	Seccionario	1	0	0	0	0	1	1	0	0	0	1	0	0	0	0	1	0	1	0	0	0	0	1	0	1	0	0	0	0	0	0	0	0	0	1	0	0	0	1	0	0
2022-12-20 17:00:14	Si Acepto	Masculino	25	Costa	Soltero	Estudiante	5	Seccionario	1	1	1	0	0	0	1	0	0	0	0	0	0	0	1	0	0	1	0	1	0	0	1	0	0	0	0	0	1	0	0	0	1	1	0	1	0	0	0	1	0
2022-12-20 17:04:15	Si Acepto	Masculino	31	Costa	Conviviente	Independiente	1	Sub teniente	1	0	0	1	0	0	0	1	0	1	0	0	1	0	0	0	0	0	1	0	0	0	1	0	0	1	0	0	0	1	0	0	1	0	0	1	0	1	0	0	1
2022-12-20 17:08:36	Si Acepto	Masculino	30	Costa	Conviviente	Independiente	1	Sub teniente	0	1	0	0	0	0	0	0	0	0	0	0	0	1	0	0	0	0	0	0	0	0	1	0	0	0	0	0	0	0	1	0	1	0	0	1	0	0	0	0	0
2022-12-20 17:17:01	Si Acepto	Masculino	27	Costa	Soltero	Independiente	7	Sub teniente	1	0	0	0	1	0	0	0	0	0	1	0	0	0	0	1	0	0	0	1	0	0	0	0	0	1	0	0	1	0	0	0	1	0	1	1	0	0	0	0	1
2022-12-20 18:41:23	Si Acepto	Masculino	19	Costa	Soltero	Estudiante	1	Seccionario	0	1	1	1	0	0	0	0	0	1	1	0	1	0	0	1	0	1	0	1	0	0	1	0	0	0	1	1	0	0	1	0	0	1	0	0	0	1	0	0	1
2022-12-20 18:45:13	Si Acepto	Masculino	21	Costa	Soltero	Estudiante	1	Seccionario	1	0	0	0	0	0	1	0	0	1	0	0	0	1	0	0	0	1	0	1	0	0	0	0	0	0	1	0	0	1	0	0	1	0	1	0	0	1	0	1	0
2022-12-20 18:47:59	Si Acepto	Femenino	25	Costa	Soltero	Estudiante	5	Seccionario	1	0	1	0	1	1	0	1	0	0	1	0	1	0	0	1	0	1	1	0	0	0	0	1	1	0	0	0	1	0	0	1	1	0	1	1	0	1	0	0	0
2022-12-20 18:50:52	Si Acepto	Masculino	23	Costa	Soltero	Estudiante	3	Seccionario	1	0	0	0	1	0	1	1	0	0	1	0	1	0	0	0	0	1	0	0	1	0	0	1	0	0	1	0	0	0	1	0	1	0	0	1	0	1	0	0	1
2022-12-20 18:54:09	Si Acepto	Femenino	29	Costa	Conviviente	Independiente	6	Sub teniente	1	0	0	0	1	0	1	1	0	1	0	0	1	0	1	0	0	0	0	0	0	1	1	1	0	0	0	0	1	0	0	0	1	0	1	0	0	0	1	1	0
2022-12-23 17:28:44	Si Acepto	Masculino	26	Costa	Conviviente	Independiente	6	Sub teniente	0	1	0	1	0	0	1	0	1	1	0	0	0	1	0	0	1	0	0	1	0	0	0	0	1	1	0	0	0	0	1	0	0	0	1	1	0	0	0	0	0
2022-12-23 17:33:31	Si Acepto	Femenino	21	Costa	Soltero	Estudiante	1	Seccionario	1	0	0	1	0	1	0	0	0	0	0	0	1	1	0	1	1	0	0	1	1	0	0	1	0	1	0	0	1	0	0	1	0	0	0	0	0	0	1	0	0
2022-12-23 17:43:28	Si Acepto	Femenino	25	Costa	Conviviente	Ing. Civil	5	Seccionario	0	1	0	0	1	0	0	0	1	0	0	0	1	0	0	0	0	1	0	1	0	0	1	0	0	1	0	0	1	0	0	0	0	0	1	0	0	1	0	0	0
2022-12-23 17:48:14	Si Acepto	Masculino	31	Costa	Conviviente	Independiente	1	Sub teniente	1	0	0	0	1	0	0	0	0	1	0	0	1	0	0	0	1	0	0	0	1	0	0	1	0	0	0	0	1	0	0	1	0	0	0	0	1	0	0	0	0
2022-12-26 18:23:43	Si Acepto	Masculino	29	Costa	Soltero	Independiente	2	Seccionario	0	0	0	0	0	0	0	0	0	1	0	0	1	0	0	1	0	1	1	0	0	0	1	0	0	1	0	0	0	0	0	0	0	0	0	1	0	1	1	0	0
2022-12-26 18:27:03	Si Acepto	Femenino	25	Costa	Soltero	Independiente	5	Seccionario	1	1	0	1	0	0	1	0	0	1	0	0	1	0	0	0	1	0	1	0	0	0	1	0	1	0	0	0	0	0	0	0	1	0	0	0	0	0	0	0	0
2022-12-26 18:31:21	Si Acepto	Masculino	45	Costa	Soltero	Abogado	20	Teniente	1	1	1	0	0	0	0	1	1	0	0	0	1	0	0	0	1	1	0	0	0	1	0	0	0	1	0	1	0	0	0	0	1	0	0	0	0	0	0	0	0
2022-12-26 18:33:24	Si Acepto	Femenino	20	Costa	Soltero	Estudiante	2	Seccionario	1	0	0	1	0	0	1	0	1	0	0	0	0	0	1	0	0	0	1	0	0	0	0	1	0	1	0	0	0	1	0	1	0	0	0	0	0	0	0	0	0
2022-12-26 18:35:53	Si Acepto	Femenino	26	Selva	Conviviente	Enfermería	3	Seccionario	1	0	0	1	0	0	0	0	0	1	0	1	0	0	0	0	1	0	0	1	0	0	1	0	0	1	0	1	0	0	0	0	0	0	1	0	1	0	0	1	0
2022-12-26 18:41:43	Si Acepto	Femenino	20	Selva	Soltero	Estudiante	2	Seccionario	0	1	0	0	0	0	0	0	0	1	0	0	0	1	0	0	0	0	0	1	0	0	0	1	0	0	0	0	0	0	1	0	0	0	0	0	1	0	0	0	0
2022-12-26 18:43:35	Si Acepto	Masculino	21	Selva	Soltero	Estudiante	1	Seccionario	1	0	0	1	1	0	1	0	0	1	1	1	0	0	1	0	1	0	1	0	0	1	0	1	0	1	1	0	0	0	1	0	0	0	1	0	0	0	0	0	0
2022-12-26 18:46:13	Si Acepto	Masculino	29	Selva	Conviviente	Ing. Sistemas	6	Sub teniente	1	1	0	1	0	0	0	1	0	0	1	0	0	0	1	0	0	0	0	0	1	0	0	1	0	1	0	1	1	0	1	0	1	0	1	0	1	1	0	0	0
2022-12-26 18:53:10	Si Acepto	Masculino	19	Costa	Soltero	Estudiante	1	Seccionario	0	1	0	0	0	0	1	0	0	0	0	0	0	0	1	0	0	1	0	0	0	0	0	1	0	0	0	0	1	0	1	0	0	0	0	0	0	0	0	0	0
2022-12-26 18:56:10	Si Acepto	Masculino	21	Costa	Soltero	Estudiante	1	Seccionario	1	1	1	0	0	0	0	0	0	1	0	0	0	0	1	0	0	0	0	0	0	0	0	0	0	1	0	0	1	0	0	0	0	0	0	1	0	0	0	1	0
2022-12-26 18:59:42	Si Acepto	Femenino	31	Costa	Conviviente	Secretaria	1	Sub teniente	1	1	1	0	1	0	1	1	0	0	1	0	0	1	1	0	1	1	0	1	0	1	0	0	0	0	0	0	0	0	1	0	0	0	1	0	0	1	0	0	1
2022-12-27 11:27:45	Si Acepto	Femenino	22	Costa	Soltero	Estudiante	1	Seccionario	0	1	0	0	0	0	0	0	1	0	0	0	0	1	0	0	1	0	0	0	0	0	0	1	0	0	1	0	1	0	0	0	0	0	1	0	0	0	0	0	1
2022-12-27 18:39:18	Si Acepto	Femenino	31	Costa	Soltero	Independiente	2	Seccionario	1	0	0	0	0	0	0	1	0	1	0	1	0	1	0	0	0	1	0	0	1	0	1	0	1	0	1	1	0	1	1	0	0	1	0	1	1	1	0	0	0
2022-12-28 11:39:20	Si Acepto	Femenino	21	Costa	Soltero	Estudiante	1	Seccionario	0	1	1	0	0	0	1	0	1	1	1	0	1	1	0	1	0	0	0	1	1	0	1	0	1	1	1	0	0	1	1	1	1	1	0	0	1	1	1	1	0
2022-12-28 16:50:36	Si Acepto	Masculino	31	Selva	Conviviente	Independiente	6	Sub teniente	0	1	0	1	0	0	0	1	0	0	1	0	0	1	0	1	0	1	0	0	0	0	0	0	0	1	0	0	1	1	0	0	0	0	1	0	1	0	0	0	1
2022-12-28 16:54:34	Si Acepto	Femenino	21	Costa	Soltero	Independiente	1	Seccionario	1	1	0	0	0	0	1	0	0	0	0	1	0	0	0	0	1	0	0	0	1	0	0	1	0	0	0	1	0	0	1	0	1	0	0	0	0	0	1	0	0
2022-12-28 18:33:46	Si Acepto	Masculino	29	Costa	Soltero	Independiente	6	Sub teniente	1	0	0	0	1	0	0	1	0	0	1	0	1	0	0	1	1	0	0	0	0	0	0	1	0	0	0	0	0	0	0	0	0	0	1	0	0	1	0	0	1
2022-12-28 18:37:16	Si Acepto	Femenino	21	Costa	Soltero	Estudiante	1	Seccionario	1	1	0	0	1	0	1	0	0	0	1	1	0	0	0	0	0	0	0	1	0	1	1	0	0	0	1	0	1	0	1	0	1	0	0	1	0	0	0	1	1
2022-12-28 18:41:31	Si Acepto	Masculino	19	Costa	Soltero	Estudiante	1	Seccionario	0	1	0	0	1	0	1	0	0	1	0	1	1	1	0	0	1	1	0	1	0	0	1	0	0	0	1	0	0	1	0	0	0	0	1	0	0	0	0	0	1
2022-12-29 16:13:06	Si Acepto	Masculino	21	Selva	Soltero	Estudiante	1	Seccionario	1	1	1	0	0	0	0	0	0	1	0	0	0	0	0	1	1	0	1	0	0	0	0	0	0	0	1	1	0	1	0	0	0	0	0	0	1	1	0	1	0
[truncated: 31 more columns]
